# Supplementary material for: Strontium isotope stratigraphy through the Flatreef PGE-Ni-Cu mineralization at Turfspruit, northern limb of the Bushveld Igneous Complex: evidence of correlation with the Merensky Unit of the eastern and western limbs
Source: Miner Depos. 2020 Aug 20;56(1):59–72. doi: 10.1007/s00126-020-01006-3 (PMC7831340; doi:10.1007/s00126-020-01006-3)
Supplement: Supplementary file 1 — (XLSX 98 kb) [file 126_2020_1006_MOESM1_ESM.xlsx]

## Sheet: ESM1 - Index
Strontium isotope stratigraphy through the Flatreef PGE-Ni-Cu mineralization at Turfspruit, northern limb of the Bushveld Igneous Complex: Evidence of correlation with the Merensky Unit of the eastern and western limbs
Cédric C. Mayer · Pedro J. Jugo* · Matthew I. Leybourne · Danie F. Grobler · Alexandre Voinot
Electronic Supplementary Material 1 (ESM1) - Index:
Table 1. Summary of previous Sr isotope studies throughout the Rustenburg Layered Suite of the Bushveld Igneous Complex
Table 2. Whole rock geochemistry (major, minor, trace elements) for UMT094 (indicating ALS codes for each type of analysis)
Table 3. Whole rock assay data (Pt, Pd, Rh, Au, Cr, Ni, Cu, S) for UMT094
Table 4. Plagioclase composition and anorthite (An) content (by EPMA-WDS)
Table 5. Initial strontium isotope ratios from in-situ analyses of plagioclase (by LA-MC-ICP-MS)

## Sheet: T1 - Previous studies 
Strontium isotope stratigraphy through the Flatreef PGE-Ni-Cu mineralization at Turfspruit, northern limb of the Bushveld Igneous Complex…
Cédric C. Mayer · Pedro J. Jugo * · Matthew I. Leybourne · Danie F. Grobler · Alexandre Voinot
Table 1. Summary of previous Sr isotope studies throughout the Rustenburg Layered Suite of the Bushveld Igneous Complex
#	Year	Reference	Limb	Location	Material analyzed	Age (Ma)*	Results, 87Sr/86Sri per stratigraphic zone (ranges, averages)
1	1977	Hamilton 1977	EL, WL	N/S	WR and MS (cpx, plag, biotite)	2100 Ma	UZ: 0.70769-0.70735; MZ: 0.70592-0.70863; CZ: 0.70639-0.70603; 'Transition Zone'**: 0.70563
2	1982	Kruger and Marsh 1982	WL	Rustenburg Platinum Mines	WR and MS (plag)	2100 Ma	TU***: 0.7064-0.7075
3	1985	Cawthorn et al. 1985	NL	Overysel	N/S	2050 Ma	Platreef: 0.7104 to 0.7227; (Average: 0.7160); overlying gabbro: 0.7079; tonalitic gneisses: 0.7024 to 0.7258 (Ave. 0.7100); leucocratic veins: 0.7163 to 0.7225 (Ave. 0.7193)
4	1985	Harmer and Sharpe 1985	EL	Burgersfort to Stoffberg	WR	2050 Ma	MaZ B1: 0.7032-0.7057; MaZ B2: 0.7064-0.7077; MaZ B3: 0.7059-0.7072
5	1985	Sharpe 1985	EL	Galgstroom	WR	2050 Ma	UZ: 0.7073; MZ: 0.7085; CZ: 0.7065
6	1986	Barton et al. 1986	NL	Overysel; Sandloot	WR and MS (N/S)	2050 Ma	MZ: 0.7069 to 0.7096; Platreef: 0.7054 to 0.7226; cumulus Opx: 0.7079; intercumulus Plag: 0.7139
7	1986	Eales et al. 1986	WL	Union Section	WR	N/S	MZ: 0.7087; TU: 0.7064-0.7087; CZ: 0.7063
8	1986	Mitchell 1986	WL	Union Section	WR	2050 Ma	MZ: 0.70731-0.70890
9	1987	Kruger et al. 1987	WL	Bierkraal	N/S	2050 Ma	UZ: 0.7073
10	1990	Eales et al. 1990	WL	Nooitgedagt and Union Section	WR and MS (plag, px)	N/S	LCZ: 0.7047-0.7055; LZ: 0.7046-0.7071
11	1990	Kruger and Marsh 1982	WL	Union Section	WR and MS (plag, opx)	2050 Ma	TU: 0.7064-0.7078; UCZ: 0.7049-0.7070
12	1990	Lee and Butcher 1990	EL	Atok Section	WR	2050 Ma	TU: 0.7062-0.708
13	1992	Kruger 1992	EL, WL	Union, Amandelbult, and Rustenburg Sections; Atok Mine	N/S	2060 Ma	TU: 0.7064-0.7080 (Amandelbult)
14	1994	Kruger 1994	WL	Northam to Rustenburg	WR and MS (plag)	2060 Ma	UZ: 0.7072-0.7077; Upper MZ: 0.7080-0.7085; Lower MZ: 0.7072-0.7090; UCZ: 0.7060-0.7073; LCZ: 0.7048-0.7056; LZ: 0.7047-0.7071
15	1999	Carr et al. 1999	WL	Western Platinum Mine	WR and MS (plag)	2060 Ma	TU: 0.7065-0.7068
16	2002	Kinnaird et al. 2002	EL, WL	Brakspruit and Steelport	WR and MS (plag)	2057 Ma	UCZ: 0.7057-0.7080 (AM38 - South of the Steelport Lineament - EL); LCZ: 0.7057-0.7077 (AM38 - South of the Steelport Lineament - EL); UCZ: 0.7059-0.7086 (KF17 - North of the Steelport Lineament - EL); UCZ: 0.7062-0.7099 (BK - WL); UCZ: 0.7062-0.7083 (SK9 – Union Section - WL)
17	2005	Kruger 2005	NL, SL	Turfspruit (NL), Bethal (SL)	MS (plag, opx)	2055 Ma (NL) 2060 Ma (SL)	Assimilation Zone: 0.70723-0.71459 (NL); UZ: 0.70514-0.70581 (SL)
18	2005	Seabrook et al. 2005	EL	Richmond	MS (plag)	2059 Ma	MZ: 0.7077-0.7087; TU: 0.7062-0.7080; CZ: 0.7061-0.7071
19	2012	Chutas et al. 2012	EL	Jagdlust Section	MS (plag, opx)	2060 Ma	CZ: 0.7032-0.7063; Lower Zone: 0.7029-0.7063
20	2013	Yang et al. 2013	WL	Union Section	In-situ plag	2055 Ma	TU: 0.7062-0.7088; UCZ: 0.7050-0.7073
21	2016	Mangwegape et al. 2016	NL	Moordkopje and Bellevue	In-situ plag	2054.4 Ma	UZ: 0.7063-0.70786; MZ: 0.70694-0.71061
22	2017	Huthmann et al. 2017	Far NL	Waterberg Project	In-situ plag	N/S	MZ, UZ, and ultramafic sequence: 0.7065-0.7075; Gneissic basement: ; 0.7199-0.7202
23	2017	Karykowski et al. 2017	WL, NL	Union (WL); Bellevue (NL)	In-situ plag	2055 Ma	UZ: ~0.7074; MZ: ~0.7086; UCZ: ~0.7060; LCZ: ~0.7053
24	2017	Wilson et al. 2017	EL	Clapham	In-situ plag	2055 Ma	LZ: 0.7042 to 0.7076
25	2018	Yudovskaya et al. 2018	NL	Turfspruit	In-situ plag	2050 Ma	LZ: 0.7040 to 0.7064; uncontaminated ore-bearing Platreef: 0.7075 to 0.7087
26	2020	Beukes et al. 2020	NL	Macalacaskop	In-situ plag	2054.89 Ma	0.7062 (in norite from FCU); to 0.7096 (in orthopyroxenite from M2)
	*Age used to calculate 87Sr/86Sri
	** A zone proposed between the Critical and Lower zones
	*** A proposed Transitional Unit that includes the Bastard and Merensky units
	WL = western limb; EL = eastern limb; NL = northern limb
	N/S = not specified; WR = whole rock; MS = mineral separates
	MaZ = Marginal Zone; LZ = Lower Zone; CZ = Critical Zone (LCZ = Lower CZ; UCZ = = Upper CZ); MZ = Main Zone; UZ = Upper Zone; TU = Transitional Units

## Sheet: T2 - WR Geochemistry
Strontium isotope stratigraphy through the Flatreef PGE-Ni-Cu mineralization at Turfspruit, northern limb of the Bushveld Igneous Complex…
Cédric C. Mayer · Pedro J. Jugo * · Matthew I. Leybourne · Danie F. Grobler · Alexandre Voinot
Table 2. Whole rock geochemistry (major, minor, trace elements) for UMT094 (indicating ALS codes for each type of analysis)
					Method*	ME-ICP06 (wt %)													OA-GRA05	TOT-ICP06	ME-MS61L (wt %)									ME-MS81 (ppm)
					L.O.D.	0.01	0.01	0.01	0.01	0.01	0.01	0.01	0.01	0.01	0.01	0.01	0.01	0.01	0.01	0.01	0.01	0.01	0.002	0.01	0.01	0.001	0.001	0.01	0.001	0.5	0.5	10	0.01	0.05	0.03	0.03	0.1	0.05	0.2	0.01	0.5	0.01	0.2	0.1	0.03	0.2	0.03	1	0.1
Sample	From	To	Lithology	Unit	Analyte	SiO2	Al2O3	Fe2O3	CaO	MgO	Na2O	K2O	Cr2O3	TiO2	MnO	P2O5	SrO	BaO	LOI	Total	Al	Ca	Fe	K	Mg	Na	P	S	Ti	Ba	Ce	Cr	Cs	Dy	Er	Eu	Ga	Gd	Hf	Ho	La	Lu	Nb	Nd	Pr	Rb	Sm	Sn	Sr
UMT094-1096	-1096.21	-1096.45	GN	MZ	UMT094-1096	51.4	20.8	6.16	10.85	6.8	2.28	0.43	0.07	0.22	0.1	0.02	0.03	0.01	0.22	99.39	8.35	7.29	3.79	0.28	3.24	1.59	0.008	<0.01	0.126	134.5	13.6	480	0.39	1.14	0.74	0.64	16.3	1.09	1	0.25	7.2	0.1	1.6	5.7	1.55	10.9	1.12	<1	279
UMT094-1111	-1110.77	-1111.01	GN	MZ	UMT094-1111	52	18.55	7.38	10.6	9.06	2.08	0.34	0.09	0.23	0.12	0.01	0.03	0.01	0.15	100.65	9.08	6.81	4.55	0.27	4.94	1.43	0.007	<0.01	0.146	123	14	670	0.38	1.38	0.87	0.71	15.1	1.43	0.6	0.3	7.3	0.12	1.1	6.2	1.63	7.8	1.41	<1	247
UMT094-1135	-1135.03	-1135.28	GN	MZ	UMT094-1135	52.3	19.65	6.86	10.35	7.74	2.36	0.42	0.07	0.29	0.11	0.01	0.03	0.01	0.65	100.85	8.37	6.96	4.25	0.31	3.79	1.69	0.004	<0.01	0.173	113.5	13.5	570	0.8	1.2	0.84	0.58	16.4	1.16	1	0.27	7	0.13	2.2	5.8	1.51	18.1	1.23	<1	279
UMT094-1165	-1165.29	-1165.54	GN	MZ	UMT094-1165	50	18.55	7.24	9.99	8.23	1.96	0.36	0.08	0.2	0.13	0.02	0.03	0.01	1.62	98.42	8.9	6.94	4.77	0.27	4.71	1.445	0.007	<0.01	0.122	120.5	10	580	0.92	0.97	0.64	0.53	14.3	0.93	0.6	0.2	5.3	0.1	1	4.4	1.11	12.2	0.85	<1	243
UMT094-1184	-1184.56	-1184.8	GN	MZ	UMT094-1184	49.7	23.2	5.27	12.65	6.04	2.07	0.21	0.05	0.12	0.09	0.01	0.03	0.01	0.21	99.66	9.77	8.29	3.22	0.11	2.99	1.405	0.004	<0.01	0.074	81	5.7	390	0.12	0.64	0.4	0.51	16.7	0.52	0.3	0.14	3	0.07	0.3	2.5	0.67	2.4	0.54	<1	302
UMT094-1213	-1213.13	-1213.36	MAN	BU	UMT094-1213	50.3	23.5	5.34	12.15	5.13	2.41	0.3	0.04	0.14	0.09	0.03	0.03	0.01	0.32	99.79	8.92	8.26	3.37	0.12	2.34	1.675	0.009	<0.01	0.089	93	8.1	250	0.36	0.65	0.46	0.53	16.7	0.77	0.4	0.16	4.3	0.07	0.7	3.6	0.92	6.9	0.78	<1	307
UMT094-1218	-1218.07	-1218.31	NC	BU	UMT094-1218	51	17.15	7.49	9.18	12.35	1.6	0.18	0.16	0.15	0.13	0.01	0.03	0.01	0.33	99.77	7.49	6	4.38	0.14	6.23	1.12	0.005	0.02	0.081	69.9	6.7	1200	0.47	0.64	0.49	0.39	13.5	0.46	0.3	0.16	3.6	0.1	0.4	2.7	0.72	4.4	0.63	<1	246
UMT094-1226	-1226.37	-1226.62	NC	BU	UMT094-1226	47.9	26.9	2.69	13.3	3.79	2.18	0.77	0.05	0.08	0.05	0.01	0.04	0.02	1.26	99.04	10.2	8.83	1.69	0.43	1.79	1.51	0.004	<0.01	0.051	196	6.3	380	1.26	0.4	0.23	0.43	18.4	0.43	0.2	0.09	3.6	0.03	0.3	2.5	0.72	34.7	0.48	<1	337
UMT094-1228	-1228.04	-1228.3	FPX	BU	UMT094-1228	52.4	5.09	12.2	3.92	23.9	0.61	0.07	0.32	0.2	0.22	0.02	0.01	<0.01	-0.02	98.94	2.88	2.82	8.21	0.07	14.55	0.447	0.005	<0.01	0.138	28	4.7	2330	0.45	0.96	0.7	0.19	6.2	0.66	0.4	0.2	2.3	0.13	0.6	2.4	0.58	2.1	0.62	<1	56.4
UMT094-1232	-1232.98	-1233.26	FPX	BU	UMT094-1232	53.3	4.66	12.8	4.14	25	0.46	0.07	0.4	0.21	0.23	<0.01	<0.01	<0.01	0.53	101.8	2.5	2.88	8.55	0.05	15.05	0.326	0.002	0.41	0.13	26.5	3.2	2850	0.97	0.83	0.58	0.16	5.5	0.67	0.3	0.2	1.5	0.09	0.2	2	0.41	2	0.55	<1	53.8
UMT094-1233	-1233.26	-1233.59	FPX	MU	UMT094-1233	52.8	6.79	11.95	5.11	23.1	0.7	0.15	0.41	0.15	0.2	<0.01	0.01	0.01	0.61	101.99	3.46	3.33	7.61	0.12	13.25	0.475	0.002	0.62	0.096	57.8	4	2840	0.58	0.62	0.48	0.18	6.6	0.59	0.3	0.14	2	0.08	<0.2	1.9	0.49	5.2	0.43	<1	111
UMT094-1238	-1238.65	-1238.91	FPX	MU	UMT094-1238	52.1	5.42	11.5	4.56	23.3	0.62	0.19	0.4	0.18	0.2	0.02	0.01	<0.01	0.4	98.9	2.92	3.15	7.58	0.17	13.85	0.442	0.005	0.33	0.12	45	6	2830	0.74	0.88	0.56	0.23	6.3	0.73	0.3	0.18	2.9	0.1	1.2	3	0.72	7.5	0.57	<1	61.9
UMT094-1245	-1245.27	-1245.5	FPX	MU	UMT094-1245	52.5	6.56	10.9	4.42	23.5	0.6	0.24	0.38	0.13	0.21	0.01	0.01	0.01	0.36	99.83	3.3	2.98	7.14	0.2	13.75	0.43	0.002	0.05	0.08	69.5	2.9	2720	0.95	0.53	0.35	0.19	6.2	0.4	0.2	0.12	1.5	0.07	<0.2	1.3	0.33	10.9	0.38	<1	78.4
UMT094-1252	-1252.07	-1252.36	FPX	MU	UMT094-1252	53.3	4.3	12.2	3.71	25.3	0.5	0.16	0.4	0.19	0.22	0.01	0.01	<0.01	0.31	100.61	2.28	2.48	7.85	0.14	14.6	0.352	0.003	0.22	0.122	39.1	5	2910	0.55	0.86	0.59	0.16	5.7	0.72	0.4	0.19	2.4	0.1	0.6	2.6	0.56	6.1	0.6	<1	44.4
UMT094-1254	-1254.1	-1254.95	FPX	MU	UMT094-1254	53.8	2.95	13.05	3.07	26.8	0.35	0.13	0.45	0.17	0.23	0.01	<0.01	<0.01	0.72	101.73	1.58	2.07	8.52	0.11	15.8	0.245	0.003	0.33	0.112	29.2	4.1	3230	0.98	0.76	0.54	0.15	4.6	0.63	0.3	0.18	1.9	0.1	0.5	2.1	0.52	6	0.49	1	22.4
UMT094-1258	-1258.64	-1259.64	FPX	MU	UMT094-1258	52.7	3.19	12.35	2.96	26.9	0.27	0.09	0.52	0.15	0.22	<0.01	<0.01	<0.01	0.77	100.12	1.75	2.1	8.14	0.08	15.55	0.213	0.002	0.44	0.096	30.9	3.5	3770	0.76	0.65	0.53	0.13	5	0.48	0.3	0.15	1.7	0.09	0.2	1.8	0.44	4.4	0.42	<1	30.5
UMT094-1265	-1265.58	-1266.58	FPX	MU	UMT094-1265	52.6	3.84	11.75	3.93	25.5	0.36	0.19	0.46	0.18	0.21	0.01	<0.01	0.01	1.03	100.07	2	2.58	7.47	0.15	14.7	0.254	0.004	0.17	0.111	47.5	5.6	3400	1.14	0.89	0.56	0.21	5.4	0.75	0.4	0.19	2.6	0.1	0.6	3	0.69	9.1	0.7	<1	33.8
UMT094-1273	-1273.51	-1273.89	FPX	MU	UMT094-1273	52.2	13.25	8.18	8.27	14.6	1.79	0.59	0.25	0.15	0.15	0.1	0.02	0.02	1.23	100.8	6.57	5.38	5.14	0.45	8.4	1.23	0.041	0.41	0.097	210	14.1	1860	1.27	0.89	0.61	0.35	11	0.93	0.7	0.19	7.5	0.09	1.3	5.6	1.54	25.6	1.06	<1	194
UMT094-1277	-1276.84	-1277.04	PGFPX	MU	UMT094-1277	53	2.92	13.85	3.16	26.4	0.29	0.09	0.41	0.17	0.23	0.01	<0.01	<0.01	0.53	101.06	1.5	2.11	9.05	0.08	15.55	0.194	0.002	0.33	0.11	29.5	2.9	2970	1.04	0.81	0.53	0.12	4.8	0.54	0.3	0.19	1.3	0.11	0.2	1.6	0.39	3.6	0.45	<1	25.9
UMT094-1282	-1282.51	-1282.72	PGFPX	MU	UMT094-1282	50.3	5.1	12.35	3.83	23.7	0.56	0.07	0.86	0.17	0.21	0.01	0.01	<0.01	1.54	98.71	2.73	2.63	8.31	0.05	14.45	0.4	0.004	0.16	0.108	19.8	3.6	6280	2.15	0.48	0.43	0.13	6.4	0.41	0.3	0.14	1.9	0.09	0.3	1.8	0.46	4.2	0.37	<1	64.3
UMT094-1285	-1285.03	-1285.21	PGFPX	MU	UMT094-1285	51.8	3.24	14.8	2.89	25.9	0.36	0.12	0.79	0.23	0.22	0.03	<0.01	<0.01	0.44	100.82	1.67	1.92	9.52	0.1	15.1	0.256	0.012	0.94	0.136	35.9	5.6	5660	1.08	0.75	0.53	0.15	5.8	0.6	0.5	0.17	2.9	0.1	0.9	2.4	0.63	6.8	0.65	<1	30.6
UMT094-1286	-1285.91	-1286.14	PGFPX	MU	UMT094-1286	47.7	3.34	12.1	10.45	22.7	0.33	0.1	0.52	0.27	0.19	0.01	<0.01	<0.01	1.02	98.73	1.79	6.98	7.92	0.08	13.4	0.219	0.004	0.62	0.166	39.3	9.7	3730	0.69	1.87	1.07	0.47	5.3	1.92	0.8	0.39	3.3	0.15	0.2	7.1	1.48	3.3	1.81	1	42.4
UMT094-1288	-1288.81	-1289.09	PGFPX	MU	UMT094-1288	47	5.35	8.67	20.1	15.1	0.42	0.04	1.03	0.36	0.17	0.03	0.01	<0.01	1.25	99.53	2.9	12.9	5.68	0.03	8.73	0.304	0.01	0.6	0.217	15.7	16.2	7310	0.37	2.42	1.34	0.65	7.8	2.42	1.5	0.5	6.5	0.17	0.4	9.7	2.36	1.5	2.36	1	109.5
UMT094-1289	-1289.62	-1289.85	FPX	MU	UMT094-1289	47.6	8.09	8.05	19.95	13.9	0.62	0.19	0.86	0.36	0.15	0.02	0.02	0.01	1.61	101.43	4.15	12.6	5.22	0.14	8.11	0.422	0.009	0.39	0.215	69.4	17.9	6020	0.7	2.34	1.37	0.66	8.6	2.52	1.6	0.51	7.3	0.16	0.7	10.7	2.48	7.9	2.35	1	178
UMT094-1291A	-1291.54	-1291.79	FPX	MU	UMT094-1291A	47.9	6.55	7.29	19.55	14.15	0.72	0.08	0.51	0.26	0.13	<0.01	0.01	<0.01	1.28	98.43	3.58	13.05	4.86	0.07	8.57	0.514	0.002	0.5	0.168	33.8	8.5	3690	0.52	1.6	0.96	0.42	7.1	1.49	0.7	0.37	3.3	0.13	0.3	5.6	1.18	2.5	1.35	<1	108.5
UMT094-1291B	-1291.79	-1291.94	OLPX	MU	UMT094-1291B	38	4.85	15.1	6.24	28.7	0.26	0.04	0.45	0.09	0.15	0.01	0.01	<0.01	5.66	99.56	2.65	4.21	9.67	0.03	17.05	0.167	0.003	0.57	0.057	12.2	2.1	3230	0.75	0.48	0.3	0.12	4.4	0.49	0.3	0.11	0.9	0.05	<0.2	1.4	0.35	1.6	0.35	<1	67.4
UMT094-1292A	-1291.94	-1292.25	NC	FU	UMT094-1292A	44.5	28.1	4.04	15.25	1.58	2.17	0.62	0.05	0.04	0.03	0.01	0.06	0.02	2.12	98.59	11.8	10	2.56	0.41	0.7	1.515	0.002	1.09	0.025	148	2.7	390	0.92	0.19	0.11	0.28	16.9	0.17	<0.2	0.03	1.5	0.01	<0.2	1.2	0.31	31.7	0.2	1	513
UMT094-1292B	-1292.74	-1292.92	NC	FU	UMT094-1292B	49.3	26.8	2.91	13.35	5.04	2.21	0.5	0.13	0.05	0.05	0.02	0.05	0.01	0.97	101.39	10.85	8.84	1.77	0.25	2.37	1.505	0.002	0.01	0.034	123	2.9	920	1.04	0.18	0.14	0.25	16.4	0.2	<0.2	0.05	1.6	0.02	0.2	1.2	0.31	23.5	0.25	<1	423
UMT094-1294	-1293.98	-1294.16	AN	FU	UMT094-1294	48.7	29.1	1.97	14.45	2.7	2.39	0.44	0.07	0.04	0.03	<0.01	0.05	0.01	0.98	100.93	11.35	9.35	1.18	0.23	1.17	1.64	0.002	<0.01	0.028	97.5	2.7	480	0.88	0.2	0.13	0.27	17.8	0.15	<0.2	0.04	1.6	0.01	0.2	1.1	0.29	19	0.17	<1	440
UMT094-1296	-1295.78	-1296.05	NC	FU	UMT094-1296	48.2	22	5	11.6	8.12	1.89	0.25	0.19	0.07	0.08	<0.01	0.04	0.01	0.85	98.3	10.4	7.84	3.31	0.17	4.59	1.325	0.002	0.24	0.047	74.5	3.5	1430	0.76	0.27	0.2	0.28	15.1	0.26	0.2	0.07	1.9	0.03	0.2	1.4	0.4	10.2	0.27	<1	374
UMT094-1300	-1300.25	-1300.5	NC	FU	UMT094-1300	50	21.4	5.05	11.55	9.44	1.84	0.19	0.27	0.09	0.09	<0.01	0.04	0.01	0.65	100.62	9.99	7.61	3.16	0.13	5.16	1.275	0.003	0.03	0.053	62.9	3.4	1960	0.52	0.33	0.26	0.26	14.3	0.26	0.2	0.08	1.9	0.03	0.2	1.5	0.43	6.4	0.26	<1	328
UMT094-1311	-1311.72	-1311.93	GN	FU	UMT094-1311	48.7	15.75	8.62	9.04	12.4	1.64	0.28	0.9	0.17	0.13	0.01	0.03	0.01	0.82	98.5	8.17	6.07	5.37	0.23	7.01	1.17	0.005	0.56	0.101	89.2	6.8	6630	0.61	0.57	0.33	0.36	13.3	0.55	0.3	0.13	3.7	0.06	0.6	2.9	0.79	13.2	0.57	<1	280
UMT094-1319	-1319.89	-1320.15	FPX	FU	UMT094-1319	51	8.3	11.25	5.86	19.85	0.78	0.15	0.56	0.16	0.2	0.01	0.01	0.01	0.6	98.74	4.44	4.01	7.36	0.12	12	0.561	0.003	0.2	0.097	49.4	4.5	4070	0.62	0.58	0.46	0.26	8.2	0.54	0.3	0.13	2.4	0.08	0.4	2.3	0.54	6.1	0.47	<1	114
UMT094-1325A	-1325.31	-1325.52	PX	FU	UMT094-1325A	51.1	5.46	13	4.86	22.3	0.55	0.1	0.4	0.17	0.22	0.02	0.01	0.01	0.67	98.87	3	3.35	8.6	0.09	13.15	0.384	0.007	0.34	0.105	50	4.1	2880	0.65	0.71	0.48	0.17	6.1	0.57	0.3	0.15	1.9	0.1	0.6	2	0.5	5.3	0.52	<1	74.8
UMT094-1325B	-1325.75	-1325.93	NC	FU	UMT094-1325B	51	13.8	8.66	8.37	15.3	1.29	0.16	0.43	0.15	0.16	0.01	0.02	0.01	0.21	99.57	6.39	5.34	5.39	0.11	8.42	0.912	0.005	0.02	0.086	60.1	4.1	3120	0.24	0.49	0.4	0.3	10.8	0.5	0.3	0.12	2.2	0.08	0.2	2.1	0.48	2.7	0.36	<1	206
UMT094-1326A	-1325.97	-1326.28	FPX	FU	UMT094-1326A	52.2	5.87	12.65	5.2	22.3	0.54	0.1	0.63	0.2	0.22	0.02	0.01	<0.01	1	100.94	3.03	3.42	7.92	0.07	12.65	0.37	0.009	0.08	0.114	34	4.9	4460	1.07	0.76	0.58	0.19	6.9	0.61	0.4	0.18	2.3	0.09	0.7	2.4	0.6	5.2	0.56	<1	63.3
UMT094-1326B	-1326.67	-1326.91	PX	FU	UMT094-1326B	51.9	4.43	12.45	3.84	24.3	0.32	0.03	0.56	0.12	0.22	0.01	<0.01	<0.01	0.36	98.54	2.5	2.78	8.67	0.02	14.6	0.246	<0.001	0.49	0.076	13.9	3.5	4030	0.15	0.37	0.28	0.12	5	0.31	<0.2	0.08	1.5	0.07	1.7	1.8	0.42	0.5	0.32	<1	49.7
UMT094-1327	-1327.83	-1328.05	FPX	FU	UMT094-1327	51	7.26	11.45	5.22	21.1	0.72	0.13	0.62	0.18	0.21	0.01	0.01	0.01	0.42	98.34	3.81	3.63	7.6	0.09	12.65	0.529	0.004	0.07	0.102	53.4	4.7	4130	0.24	0.65	0.45	0.23	7.5	0.52	0.3	0.16	2.5	0.09	0.4	2.4	0.55	3.1	0.53	<1	103.5
UMT094-1329	-1329.78	-1330	PX	FU	UMT094-1329	52.2	4.36	12.45	4.22	24.8	0.41	0.05	0.47	0.14	0.22	<0.01	0.01	<0.01	0.22	99.55	2.46	3.03	8.6	0.04	15.35	0.287	0.002	0.18	0.091	21	2	3500	0.12	0.56	0.41	0.12	5.2	0.34	0.2	0.11	1	0.06	0.2	1.2	0.29	1.2	0.29	<1	50.6
UMT094-1332	-1332.55	-1332.79	FPX	FU	UMT094-1332	51.3	6.39	11.95	5.13	21.8	0.67	0.11	0.4	0.15	0.21	0.01	0.01	0.01	0.43	98.57	3.31	3.47	7.5	0.09	12.65	0.479	0.003	0.28	0.094	50.8	4.1	2950	0.2	0.64	0.41	0.17	6.8	0.43	0.3	0.14	2.1	0.08	0.5	2	0.5	2.8	0.54	<1	93.6
UMT094-1335	-1335.8	-1335.98	FPX	FU	UMT094-1335	44.6	6.97	9.9	18.15	17.35	0.34	0.09	0.31	0.33	0.14	0.01	0.01	0.01	1.79	100	3.55	11.45	6.3	0.07	9.84	0.228	0.005	1.21	0.208	49.1	12.3	2190	0.52	1.91	1.11	0.59	8.1	2.05	1.7	0.41	4.4	0.16	0.4	8.2	1.84	3.9	2.07	1	74.5
UMT094-1336	-1336.21	-1336.47	OLFPX	FU	UMT094-1336	46.5	8.1	12.9	5.72	23.5	0.71	0.17	0.54	0.11	0.19	<0.01	0.01	<0.01	0.95	99.4	4.07	3.73	8.28	0.12	13.35	0.512	0.003	0.45	0.066	34	2.2	3790	0.85	0.38	0.29	0.15	7.2	0.27	0.2	0.08	1.2	0.05	<0.2	1.1	0.26	4.9	0.24	<1	122.5
UMT094-1337	-1337.88	-1338.1	FPX	FU	UMT094-1337	48.9	5.02	15.15	3.83	23.1	0.46	0.06	1.82	0.21	0.22	0.01	0.01	<0.01	0.14	98.93	2.65	2.61	9.81	0.05	13.75	0.328	0.002	0.9	0.116	30.9	4.5	>10000	0.27	0.57	0.43	0.17	8.1	0.46	0.2	0.13	2.2	0.09	0.4	2.2	0.5	1.8	0.48	<1	59.3
UMT094-1339	-1339.09	-1339.31	FPX	UG2U	UMT094-1339	50.7	3.72	13.55	3.82	24.6	0.34	0.07	1.19	0.2	0.23	0.01	0.01	<0.01	0.39	98.83	1.92	2.55	8.93	0.06	14.75	0.235	0.006	0.09	0.123	26.1	2.9	8700	0.36	0.6	0.53	0.13	6.9	0.49	0.3	0.15	1.3	0.11	0.3	1.7	0.38	2.7	0.5	<1	40.2
UMT094-1340	-1340.1	-1340.26	FPX	UG2U	UMT094-1340	51.3	5.49	12.65	5.24	23.1	0.54	0.1	1.14	0.18	0.22	<0.01	0.01	<0.01	0.61	100.58	2.89	3.46	7.84	0.08	13.2	0.378	0.001	0.15	0.1	30.7	3	8010	0.45	0.65	0.47	0.15	7.1	0.5	0.3	0.14	1.3	0.09	0.2	1.8	0.37	3.3	0.43	<1	71.6
UMT094-1343	-1343.72	-1343.95	FPX	UG2U	UMT094-1343	50.4	6.05	12.4	4.7	23.1	0.53	0.08	1.35	0.18	0.22	0.01	0.01	<0.01	0.26	99.29	3.14	3.15	8.01	0.06	13.75	0.368	0.002	0.03	0.104	30	2.5	9700	0.24	0.54	0.34	0.13	7.9	0.39	0.2	0.12	1.2	0.08	0.2	1.3	0.33	2	0.36	<1	78.7
UMT094-1351	-1351.71	-1351.94	PAPX	UG2U	UMT094-1351	46.9	5.81	13.45	5.3	25.6	0.57	0.08	0.81	0.13	0.22	0.01	0.01	<0.01	1.11	100	3.1	3.64	8.69	0.06	15	0.4	0.003	0.07	0.081	32.4	3	5810	0.08	0.55	0.35	0.17	6.3	0.45	0.2	0.11	1.4	0.06	0.2	1.6	0.37	1.7	0.41	<1	91.9
UMT094-1365	-1365.74	-1365.93	PAPX	UG2U	UMT094-1365	34.2	5.68	15.1	7.62	28.4	0.16	0.01	2.87	0.19	0.19	0.01	<0.01	<0.01	5.39	99.82	1.59	5.18	8.14	0.01	16.5	0.09	0.004	0.54	0.099	9.3	6.9	>10000	0.14	0.76	0.42	0.22	8.4	0.82	0.6	0.17	3	0.06	0.5	3.6	0.89	0.8	0.82	1	34.4
UMT094-1384	-1384.07	-1384.31	PAPX	UG2U	UMT094-1384	36.2	10.25	10.6	7.87	25.3	0.5	0.13	0.02	0.22	0.15	0.02	0.01	0.01	6.79	98.07	4.01	5.04	6.73	0.1	14.75	0.343	0.005	0.42	0.132	65.9	7.3	170	0.77	1.12	0.67	0.28	12.8	1.08	1	0.24	3.3	0.12	0.4	4.4	0.98	4.9	0.93	<1	121.5
UMT094-1402	-1402	-1402.24	PAPX	UG2U	UMT094-1402	32.4	9.5	15.55	10.15	21.8	0.25	0.17	3.8	0.36	0.17	0.01	<0.01	<0.01	3.85	98.01	2.44	6.67	6.84	0.14	11.75	0.154	0.003	0.46	0.191	32.4	9.3	>10000	1.05	1.57	0.9	0.37	23.9	1.58	1.2	0.31	3.4	0.12	0.4	6.4	1.37	12.7	1.43	1	36.7
GN = Gabbronorite, MAN = Mottled Anorthosite, NC = Noritic Cycles, FPX = Feldspathic Pyroxenite, PGFPX = Pegmatoidal Feldspathic Pyroxenite, OLFPX = Olivine-Bearing Feldspathic Pyroxenite, PAPX = Para-Pyroxenite
OLPX = Olivine-Bearing Pyroxenite, AN = Anorthosite, PX = Pyroxenite,
MZ = Main Zone, BU = Bastard Unit, MU = Merensky Unit, FU = Footwall Unit, UG2U = UG2 Unit
*Method indicates the ALS code each for each type of analysis.
[truncated: 55 more columns]

## Sheet: T3 - Assay data
Strontium isotope stratigraphy through the Flatreef PGE-Ni-Cu mineralization at Turfspruit, northern limb of the Bushveld Igneous Complex…
Cédric C. Mayer · Pedro J. Jugo * · Matthew I. Leybourne · Danie F. Grobler · Alexandre Voinot
Table 3. Whole rock assay data (Pt, Pd, Rh, Au, Cr, Ni, Cu, S) for UMT094
From	to	Sample Length	Pt (ppb)	Pd (ppb)	Rh (ppb)	Au (ppb)	Ni (ppm)	Cu (ppm)	S (ppm)	Cr (ppm)	Pt+Pd+Au	Pt+Pd+Rh+Au
-1215.3	-1216.3	1	3	1		1	174	58	300	250	5
-1216.3	-1217.3	1	2	1		1	250	54	350	470	4
-1217.3	-1218.3	1	3	1		1	346	44	250	720	5
-1218.3	-1219.34	1.04	3	1		1	258	30	200	470	5
-1219.34	-1220.34	1	3	1		1	228	22	200	400	5
-1220.34	-1221.08	0.74	4	1		1	220	24	150	410	6
-1221.08	-1221.84	0.76	3	1		1	262	24	200	450	5
-1221.84	-1222.8	0.96	4	2		1	314	56	850	590	7
-1222.8	-1223.64	0.84	2	1		1	204	38	450	370	4
-1223.64	-1224.3	0.66	1	1		1	52	18	800	70	3
-1224.3	-1224.9	0.6	1	1		1	38	12	150	50	3
-1224.9	-1225.96	1.06	9	7		1	208	24	150	390	17
-1225.96	-1227.01	1.05	6	4		2	254	22	200	510	12
-1227.01	-1227.87	0.86	13	3		1	130	16	150	180	17
-1227.87	-1228.87	1	3	2	1	2	500	72	600	1430	7	8
-1228.87	-1229.87	1	79	90	6	118	1770	746	4950	1500	287	293
-1229.87	-1230.83	0.96	40	46	3	41	964	298	1500	1750	127	130
-1230.83	-1231.83	1	259	209	11	311	2640	1360	6850	1720	779	790
-1231.83	-1232.54	0.71	400	234	13	372	1990	884	3800	1870	1006	1019
-1232.54	-1233.26	0.72	1010	459	32	358	2740	1290	6000	2340	1827	1859
-1233.26	-1234.26	1	2620	2360	86	737	5250	3040	13300	2010	5717	5803
-1234.26	-1235.26	1	1260	1060	42	345	2790	1470	6450	2080	2665	2707
-1235.26	-1236.26	1	570	472	29	141	2010	886	4300	1970	1183	1212
-1236.26	-1237.26	1	601	487	32	157	1920	868	4100	1650	1245	1277
-1237.26	-1238.26	1	827	622	34	524	2260	1080	4950	2010	1973	2007
-1238.26	-1239.26	1	844	631	39	256	2800	1220	6450	1900	1731	1770
-1239.26	-1240.26	1	151	57	10	83	1060	364	1500	1790	291	301
-1240.26	-1241.26	1	132	46	6	73	1010	288	1100	2110	251	257
-1241.26	-1242.26	1	140	67	9	62	1010	310	1150	2000	269	278
-1242.26	-1243.23	0.97	257	197	12	95	1320	460	2150	2320	549	561
-1243.23	-1244.23	1	242	159	7	184	1230	490	1900	2080	585	592
-1244.23	-1245.23	1	211	144	6	91	1120	404	1450	1530	446	452
-1245.23	-1246.23	1	697	550	18	190	1950	890	4500	1870	1437	1455
-1246.23	-1247.23	1	287	208	14	122	1290	448	2200	1800	617	631
-1247.23	-1247.83	0.6	261	176	11	105	1230	398	2100	2040	542	553
-1247.83	-1248.49	0.66	320	225	14	104	1220	414	2150	2010	649	663
-1248.49	-1249.49	1	333	227	11	132	1200	436	1950	1910	692	703
-1249.49	-1250.49	1	294	197	12	92	1120	382	2700	1660	583	595
-1250.49	-1251.08	0.59	223	107	9	84	1110	344	1700	1680	414	423
-1251.08	-1251.73	0.65	220	120	10	79	1040	344	1700	1620	419	429
-1251.73	-1252.05	0.32	5	3	1	3	36	24	100	40	11	12
-1252.05	-1253.05	1	311	133	12	122	1140	438	2250	1390	566	578
-1253.05	-1254.1	1.05	4030	2320	366	456	2910	1480	7000	23500	6806	7172
-1254.1	-1254.95	0.85	1560	1300	131	193	1640	660	3400	2360	3053	3184
-1254.95	-1255.95	1	848	795	64	135	1460	562	2600	2400	1778	1842
-1255.95	-1256.99	1.04	853	902	54	201	1780	780	3750	2250	1956	2010
-1256.99	-1257.82	0.83	1270	1230	72	231	2090	972	4500	2070	2731	2803
-1257.82	-1258.64	0.82	1450	1620	114	157	2550	1080	5800	2190	3227	3341
-1258.64	-1259.64	1	1340	1210	82	152	2150	916	4700	2730	2702	2784
-1259.64	-1260.64	1	1680	1690	123	201	2360	1080	5450	2550	3571	3694
-1260.64	-1261.58	0.94	1350	1260	80	192	1980	876	4250	2500	2802	2882
-1261.58	-1262.58	1	1860	1590	106	154	1950	858	4300	2550	3604	3710
-1262.58	-1263.58	1	1790	1740	121	211	2120	920	4350	2600	3741	3862
-1263.58	-1264.58	1	2310	2160	144	431	2470	1140	5500	2200	4901	5045
-1264.58	-1265.58	1	1560	1450	95	184	1770	702	3400	2550	3194	3289
-1265.58	-1266.58	1	871	835	52	83	1280	420	2050	2400	1789	1841
-1266.58	-1267.58	1	1920	1990	127	299	2470	990	3950	2480	4209	4336
-1267.58	-1268.58	1	2920	2980	181	334	2830	1410	5600	2570	6234	6415
-1268.58	-1269.58	1	3970	4030	222	408	3700	1850	8300	2450	8408	8630
-1269.58	-1270.58	1	3070	3290	187	309	2640	1350	7100	1900	6669	6856
-1270.58	-1271.58	1	2340	2630	143	298	2610	1360	5850	1790	5268	5411
-1271.58	-1272.58	1	1990	2340	131	271	2420	1150	5850	1980	4601	4732
-1272.58	-1273.51	0.93	1790	2060	115	178	2220	1040	5450	1900	4028	4143
-1273.51	-1273.89	0.38	5650	1510	62	144	1630	938	4450	1050	7304	7366
-1273.89	-1274.28	0.39	1360	1260	55	204	1700	750	3800	2340	2824	2879
-1274.28	-1275.16	0.88	4900	6370	317	1320	6730	4450	20200	1160	12590	12907
-1275.16	-1275.79	0.63	1960	2200	120	234	2820	1360	7250	1970	4394	4514
-1275.79	-1276.82	1.03	1110	1100	61	147	1710	780	3950	1720	2357	2418
-1276.82	-1277.66	0.84	749	914	40	113	1490	514	3250	2160	1776	1816
-1277.66	-1278.38	0.72	1040	1060	51	182	1870	744	4400	2070	2282	2333
-1278.38	-1279.52	1.14	867	782	43	68	1380	670	2750	2490	1717	1760
-1279.52	-1280.5	0.98	488	660	42	115	2490	654	14900	3440	1263	1305
-1280.5	-1281.5	1	1010	917	55	199	2730	1420	5250	23400	2126	2181
-1281.5	-1282.5	1	1100	992	74	145	2330	1270	4050	10100	2237	2311
-1282.5	-1283.5	1	1850	1780	85	311	2980	1630	6750	15700	3941	4026
-1283.5	-1284.5	1	1680	1780	81	311	3410	1870	9250	4000	3771	3852
-1284.5	-1285.5	1	1210	1510	74	321	3190	1690	6100	3440	3041	3115
-1285.5	-1286.5	1	846	864	51	189	2350	1150	5150	4590	1899	1950
-1286.5	-1287.5	1	1140	1090	54	195	2580	1460	6300	5450	2425	2479
-1287.5	-1288.5	1	998	962	78	100	2750	970	4600	1170	2060	2138
-1288.5	-1289.5	1	626	634	39	136	2040	1100	6000	4870	1396	1435
-1289.5	-1290.69	1.19	818	952	54	192	2340	1690	6050	4570	1962	2016
-1290.69	-1291.35	0.66	863	1000	43	203	2160	1420	5200	2060	2066	2109
-1291.35	-1291.96	0.61	1030	1200	63	189	2650	1490	6800	3850	2419	2482
-1291.96	-1292.96	1	165	133		48	646	452	1700	230	346
-1292.96	-1293.96	1	247	197		43	552	360	1400	410	487
-1293.96	-1294.72	0.76	85	30		3	96	62	150	360	118
-1294.72	-1295.79	1.07	389	330		57	992	544	3150	2730	776
-1295.79	-1296.69	0.9	276	286		50	978	752	2550	580	612
-1296.69	-1297.69	1	115	94	80	13	426	268	1100	1250	222	302
-1297.69	-1298.69	1	734	568	142	60	992	486	2700	830	1362	1504
-1298.69	-1299.69	1	319	310		61	1240	864	3800	1390	690
-1299.69	-1300.69	1	542	528		80	1640	1280	5050	2210	1150
-1300.69	-1301.69	1	130	88		16	446	224	1000	1200	234
-1301.69	-1302.72	1.03	227	216		38	666	398	1650	1260	481
-1302.72	-1303.72	1	275	296		46	1050	846	3750	770	617
-1303.72	-1304.72	1	249	240		49	826	550	2550	1120	538
-1304.72	-1305.57	0.85	276	240		39	534	268	1400	1200	555
-1305.57	-1306.57	1	226	176		26	424	292	1250	330	428
-1306.57	-1307.57	1	53	42		9	234	130	750	230	104
-1307.57	-1308.39	0.82	83	49		7	146	84	400	240	139
-1308.39	-1309.39	1	387	156		29	720	362	1650	2970	572
-1309.39	-1310.39	1	126	72		16	688	310	1350	2800	214
-1310.39	-1311.39	1	347	389		85	1400	978	4200	3020	821
-1311.39	-1312.39	1	72	66		11	468	146	650	1660	149
-1312.39	-1313.39	1	535	481		136	1820	1360	6800	2350	1152
-1313.39	-1314.39	1	336	338		81	1310	1060	4550	2010	755
-1314.39	-1315	0.61	173	119		152	824	482	2300	1350	444
-1315	-1315.61	0.61	77	52		47	522	290	1350	1140	176
-1315.61	-1316.61	1	176	138		53	758	332	1600	2270	367
-1316.61	-1317.61	1	367	233		221	1890	970	6550	2280	821
-1317.61	-1318.33	0.72	250	130		57	956	358	1600	2700	437
-1318.33	-1319.33	1	302	219		201	2030	1120	5400	3360	722
-1319.33	-1320.33	1	416	306		118	1020	568	2400	2390	840
-1320.33	-1321.4	1.07	522	432		102	1110	664	2800	2260	1056
-1321.4	-1322.4	1	617	464		157	1590	808	4250	1940	1238
-1322.4	-1323.4	1	1100	780	43	273	1610	710	4050	2860	2153	2196
-1323.4	-1324.4	1	730	545		108	1100	472	2450	2040	1383
-1324.4	-1325	0.6	110	106		19	550	134	650	2300	235
-1325	-1325.58	0.58	386	299		52	724	332	1450	1060	737
-1325.58	-1326.5	0.92	425	323		58	952	362	1500	2260	806
-1326.5	-1327.5	1	581	564		68	1530	738	3650	2940	1213
-1327.5	-1328.5	1	366	404		52	1100	490	2400	3360	822
-1328.5	-1329.5	1	617	681		96	2020	1460	8550	3410	1394
-1329.5	-1330.5	1	559	615		60	2180	1170	8050	3510	1234
-1330.5	-1331.5	1	570	636		116	2100	1240	6750	2870	1322
-1331.5	-1332.5	1	354	391		55	1680	960	5350	2480	800
-1332.5	-1333.28	0.78	308	456		70	2040	1180	6250	2500	834
-1333.28	-1334.28	1	483	722		113	2190	2130	14000	540	1318
-1334.28	-1334.95	0.67	337	493		111	1660	1860	9500	140	941
-1334.95	-1335.64	0.69	207	307		135	1290	1420	12900	1280	649
-1335.64	-1336.64	1	1090	1200	34	277	2100	1330	9150	3610	2567	2601
-1336.64	-1337.64	1	3450	2590	84	224	2210	1290	8200	4640	6264	6348
-1337.64	-1338.58	0.94	2320	1700	117	111	2090	1240	6800	19700	4131	4248
-1338.58	-1339.58	1	419	473		41	1370	766	4150	8160	933
-1339.58	-1340.58	1	193	245		24	1060	504	2850	7210	462
-1340.58	-1341.58	1	309	396		46	1450	830	4700	8940	751
-1341.58	-1342.58	1	234	352		43	1720	1070	6100	8880	629
-1342.58	-1343.58	1	237	435		42	1740	998	6700	10300	714
-1343.58	-1344.5	0.92	131	161		17	962	448	2850	7970	309
-1344.5	-1345.5	1	368	526		71	1550	966	5750	7450	965
-1345.5	-1346.5	1	439	591		79	1700	998	5850	10100	1109
-1346.5	-1347.5	1	467	564		49	1700	948	5100	13400	1080
-1347.5	-1348.2	0.7	300	425		39	1600	934	5400	7140	764
-1348.2	-1348.85	0.65	143	156		13	908	394	2100	6360	312
-1348.85	-1349.85	1	142	267		26	1470	544	4150	5220	435
-1349.85	-1350.74	0.89	192	383		37	1850	750	5100	6530	612
-1350.74	-1351.74	1	280	408		50	1550	496	3200	5800	738
-1351.74	-1352.74	1	27	34		4	1050	130	950	4650	65
-1352.74	-1353.74	1	54	108		13	1620	378	2900	4920	175
-1353.74	-1354.74	1	56	110		12	1790	380	2700	4310	178
-1354.74	-1355.74	1	46	102		11	1620	278	2200	4080	159
-1355.74	-1356.74	1	97	285		27	2010	522	4300	4940	409
-1356.74	-1357.74	1	46	113		10	1650	298	2250	5200	169
-1357.74	-1358.41	0.67	168	389		26	1870	426	3050	19300	583
-1358.41	-1359.1	0.69	74	214		18	2040	734	5100	4820	306
-1359.1	-1360.1	1	126	280		38	1960	918	6550	4900	444
-1360.1	-1361.1	1	182	318		26	1580	570	3550	26700	526
-1361.1	-1362.1	1	147	466		40	2100	1060	6250	5230	653
-1362.1	-1363.17	1.07	166	387		33	1810	666	4750	7920	586
-1363.17	-1364.17	1	179	446		37	1760	914	6300	7200	662
-1364.17	-1365.17	1	381	701		40	1960	1040	8200	94900	1122
-1365.17	-1366.17	1	511	477		25	1130	654	5900	65500	1013
-1366.17	-1367.17	1	513	504		35	1050	718	6900	37600	1052
-1367.17	-1367.86	0.69	353	420		25	1070	772	9750	26400	798
-1367.86	-1368.22	0.36	170	253		23	846	546	7400	590	446
-1368.22	-1369.03	0.81	826	647		22	886	646	6150	63000	1495
-1369.03	-1369.9	0.87	849	678		28	1100	938	8900	71600	1555
-1369.9	-1370.9	1	68	118		12	686	422	7750	3090	198
-1370.9	-1371.9	1	66	141		13	828	400	6100	1550	220
-1371.9	-1372.9	1	117	202		19	988	570	7700	1760	338
-1372.9	-1373.9	1	56	119		13	788	500	4500	980	188
-1373.9	-1374.84	0.94	78	130		13	796	370	5500	780	221
-1374.84	-1375.81	0.97	181	264		23	946	652	7300	920	468
-1375.81	-1376.81	1	270	462		43	1000	788	7750	940	775
-1376.81	-1377.51	0.7	43	75		19	532	304	2850	550	137
-1377.51	-1378.23	0.72	40	109		16	672	428	6300	690	165
-1378.23	-1378.87	0.64	98	118		33	708	250	5750	480	249
-1378.87	-1379.58	0.71	78	151		29	726	660	5450	550	258
-1379.58	-1380.65	1.07	54	103		20	594	498	4550	420	177
-1380.65	-1381	0.35	82	592		18	770	514	5600	260	692
-1381	-1381.65	0.65	64	154		15	746	460	6200	200	233
-1381.65	-1382.65	1	186	317		27	1060	888	12500	410	530
-1382.65	-1383.65	1	31	93		16	570	386	4900	220	140
-1383.65	-1384.65	1	35	100		27	504	426	4050	250	162
-1384.65	-1385.65	1	55	145		73	770	708	8050	220	273
-1385.65	-1386.65	1	259	400		37	1220	944	13200	250	696
-1386.65	-1387.65	1	283	315		43	980	802	10200	70	641
-1387.65	-1388.65	1	70	165		29	794	746	9150	50	264
-1388.65	-1389.65	1	28	73		11	554	402	5900	70	112
-1389.65	-1390.65	1	114	183		46	780	712	6800	60	343
-1390.65	-1391.65	1	103	151		19	588	498	5300	70	273
-1391.65	-1392.65	1	96	191		25	700	568	6600	60	312
-1392.65	-1393.65	1	51	138		20	606	444	6950	80	209
-1393.65	-1394.65	1	26	60		4	436	282	4600	50	90
-1394.65	-1395.65	1	39	105		12	636	554	7600	20	156
-1395.65	-1396.65	1	17	68		9	498	350	4550	80	94
-1396.65	-1397.65	1	46	107		18	640	516	5600	110	171
-1397.65	-1398.6	0.95	138	220		27	798	648	6000	1900	385
-1398.6	-1399.6	1	261	387		71	1050	990	10300	970	719
-1399.6	-1400.6	1	169	244		23	716	682	5800	13000	436
-1400.6	-1401.6	1	456	290		27	1060	756	8000	9770	773
-1401.6	-1402.6	1	459	429		67	1120	756	8850	15200	955
-1402.6	-1403.22	0.62	218	437		40	1010	684	11000	8930	695

## Sheet: T4 - Plagioclase composition
Strontium isotope stratigraphy through the Flatreef PGE-Ni-Cu mineralization at Turfspruit, northern limb of the Bushveld Igneous Complex…
Cédric C. Mayer · Pedro J. Jugo * · Matthew I. Leybourne · Danie F. Grobler · Alexandre Voinot
Table 4. Plagioclase composition and anorthite (An) content (by EPMA-WDS)
Sample	Depth (m)	SiO2	Al2O3	MgO	CaO	FeOt	Na2O	K2O	Total	An Cont.
UMT094-1096-1	-1096.33	52.12	29.74	0.03	13.21	0.33	3.99	0.26	99.68	63.7
UMT094-1096-2	-1096.33	51.15	30.41	0.03	13.91	0.4	3.49	0.22	99.61	67.9
UMT094-1096-3	-1096.33	51.18	30.66	0.02	14.14	0.39	3.41	0.24	100.04	68.7
UMT094-1096-4	-1096.33	50.78	30.92	0.01	14.2	0.34	3.37	0.19	99.81	69.2
UMT094-1096-5	-1096.33	50.38	30.96	0.03	14.39	0.39	3.22	0.24	99.61	70.2
UMT094-1096-6	-1096.33	50.1	31.22	0.03	14.67	0.38	3.13	0.18	99.71	71.4
UMT094-1096-7	-1096.33	51.19	30.37	0.03	13.89	0.35	3.58	0.27	99.68	67.1
UMT094-1184-1	-1184.68	48.77	32	0.03	15.7	0.28	2.44	0.19	99.41	77.2
UMT094-1184-2	-1184.68	49.5	31.67	0.04	15.19	0.35	2.69	0.18	99.62	74.9
UMT094-1184-3	-1184.68	49.74	31.75	0.02	15.1	0.31	2.82	0.23	99.97	73.7
UMT094-1184-4	-1184.68	48.87	32.01	0.04	15.54	0.33	2.51	0.18	99.48	76.6
UMT094-1184-5	-1184.68	50.36	31.19	0.04	14.71	0.33	3.06	0.25	99.94	71.6
UMT094-1184-6	-1184.68	49.96	31.25	0.03	14.68	0.34	3.04	0.25	99.55	71.7
UMT094-1184-7	-1184.68	49.55	31.49	0.04	14.8	0.34	2.85	0.26	99.33	73
UMT094-1213-1	-1213.25	51.07	30.19	0.04	13.74	0.42	3.62	0.29	99.37	66.6
UMT094-1213-2	-1213.25	50.88	30.52	0.02	13.92	0.37	3.51	0.25	99.47	67.7
UMT094-1213-3	-1213.25	51.43	30.26	0.03	13.72	0.38	3.67	0.24	99.73	66.5
UMT094-1213-4	-1213.25	49.52	31.44	0.03	15.06	0.32	2.9	0.18	99.45	73.4
UMT094-1213-5	-1213.25	50.56	30.84	0.03	14.3	0.41	3.21	0.28	99.63	70
UMT094-1213-6	-1213.25	50.89	30.71	0.02	14.18	0.39	3.41	0.29	99.89	68.5
UMT094-1213-7	-1213.25	51.25	30.3	0.03	13.86	0.46	3.62	0.27	99.79	66.9
UMT094-1226-1	-1226.5	48.82	31.95	0.05	15.78	0.38	2.57	0.15	99.7	76.6
UMT094-1226-2	-1226.5	49.83	31.28	0.03	15.05	0.32	2.9	0.21	99.62	73.2
UMT094-1226-3	-1226.5	48.38	32.2	0.03	16.08	0.44	2.38	0.15	99.66	78.2
UMT094-1226-4	-1226.5	48.61	32.35	0.02	15.85	0.31	2.5	0.14	99.78	77.2
UMT094-1226-5	-1226.5	49.01	31.8	0.04	15.63	0.36	2.55	0.15	99.54	76.5
UMT094-1226-6	-1226.5	48.53	32.11	0.04	15.95	0.34	2.46	0.14	99.57	77.5
UMT094-1226-7	-1226.5	49.83	31.33	0.05	14.9	0.35	2.96	0.19	99.61	72.7
UMT094-1232-1	-1232.98	54.12	28.72	0.03	11.62	0.19	4.81	0.38	99.87	55.9
UMT094-1232-2	-1232.98	54.23	28.84	0.03	11.69	0.2	4.82	0.39	100.2	56
UMT094-1232-3	-1232.98	52.6	29.73	0.03	12.8	0.22	4.08	0.34	99.8	62.2
UMT094-1232-4	-1232.98	54.09	28.67	0.03	11.56	0.17	4.87	0.31	99.7	55.7
UMT094-1232-5	-1232.98	49.88	31.5	0.03	14.93	0.2	2.9	0.22	99.66	73
UMT094-1232-6	-1232.98	53.66	29.06	0.03	12.12	0.21	4.48	0.38	99.94	58.6
UMT094-1232-7	-1232.98	49.68	31.7	0.02	14.95	0.2	2.94	0.11	99.6	73.3
UMT094-1233-1	-1233.26	51.33	30.43	0.03	13.61	0.25	3.59	0.32	99.56	66.4
UMT094-1233-2	-1233.26	51.19	30.86	0.04	14.12	0.21	3.44	0.29	100.15	68.2
UMT094-1233-3	-1233.26	53.21	29.5	0.03	12.47	0.2	4.42	0.3	100.13	59.9
UMT094-1233-4	-1233.26	51.4	30.54	0.04	13.79	0.22	3.56	0.38	99.93	66.7
UMT094-1233-5	-1233.26	51.31	30.52	0.03	13.6	0.24	3.62	0.31	99.63	66.3
UMT094-1233-6	-1233.26	50.71	30.73	0.03	14.29	0.24	3.29	0.29	99.58	69.4
UMT094-1233-7	-1233.26	51.39	30.69	0.03	13.85	0.26	3.4	0.34	99.96	67.9
UMT094-1238-1	-1238.78	53.41	28.63	0.02	11.76	0.19	4.64	0.51	99.16	56.6
UMT094-1238-2	-1238.78	51.26	30.48	0.03	13.81	0.23	3.56	0.26	99.63	67.2
UMT094-1238-3	-1238.78	51.44	30.58	0.03	13.54	0.23	3.6	0.29	99.71	66.4
UMT094-1238-4	-1238.78	54.51	28.58	0.03	11.33	0.18	4.91	0.39	99.93	54.8
UMT094-1238-5	-1238.78	51.17	30.52	0.02	13.71	0.19	3.61	0.27	99.49	66.7
UMT094-1238-6	-1238.78	55.1	28.41	0.02	11	0.15	5.17	0.39	100.24	52.8
UMT094-1238-7	-1238.78	51.03	30.56	0.03	13.77	0.19	3.55	0.24	99.37	67.2
UMT094-1245-1	-1245.39	53.75	28.93	0.03	11.87	0.21	4.79	0.26	99.84	56.9
UMT094-1245-2	-1245.39	52.68	29.38	0.03	12.61	0.23	4.46	0.24	99.63	60.1
UMT094-1245-3	-1245.39	53.18	29	0.03	12.16	0.24	4.63	0.25	99.49	58.4
UMT094-1245-4	-1245.39	51.34	30.45	0.03	13.69	0.23	3.78	0.31	99.83	65.5
UMT094-1245-5	-1245.39	50.94	30.65	0.09	14.06	0.28	3.36	0.42	99.8	68.1
UMT094-1245-6	-1245.39	50.16	31.13	0.03	14.63	0.22	3.15	0.23	99.55	71
UMT094-1245-7	-1245.39	50.51	30.75	0.04	14.39	0.2	3.31	0.25	99.45	69.6
UMT094-1252-1	-1252.22	51.09	31.05	0.03	14.13	0.24	3.46	0.3	100.3	68.1
UMT094-1252-2	-1252.22	52.55	29.87	0.03	12.99	0.2	4.12	0.36	100.12	62.2
UMT094-1252-3	-1252.22	50.35	31.28	0.03	14.67	0.19	3.26	0.23	100.01	70.4
UMT094-1252-4	-1252.22	54.16	28.77	0.03	11.41	0.17	4.87	0.38	99.79	55.2
UMT094-1252-5	-1252.22	54.35	28.77	0.02	11.45	0.14	4.97	0.34	100.04	54.9
UMT094-1252-6	-1252.22	49.95	31.68	0.02	14.92	0.24	2.98	0.19	99.98	72.6
UMT094-1252-7	-1252.22	49.77	31.41	0.02	14.79	0.23	3.07	0.18	99.47	71.9
UMT094-1277-1	-1276.84	52.34	29.78	0.02	13.05	0.27	4.1	0.26	99.82	62.8
UMT094-1277-2	-1276.84	52.13	29.88	0.02	12.98	0.24	4.13	0.27	99.65	62.5
UMT094-1277-3	-1276.84	53.13	29.31	0.02	12.3	0.23	4.53	0.31	99.83	58.9
UMT094-1277-4	-1276.84	52.99	29.53	0.02	12.51	0.23	4.35	0.34	99.97	60.2
UMT094-1277-5	-1276.84	52.93	29.32	0.03	12.42	0.19	4.39	0.3	99.58	59.9
UMT094-1277-6	-1276.84	53.25	29.19	0.02	12.13	0.2	4.57	0.28	99.64	58.5
UMT094-1277-7	-1276.84	53.7	29.16	0.03	11.99	0.27	4.56	0.34	100.05	58.1
UMT094-1282-1	-1282.51	53.85	29.04	0.02	11.99	0.17	4.57	0.38	100.02	57.9
UMT094-1282-2	-1282.51	48.95	31.96	0.02	15.63	0.32	2.52	0.24	99.64	76.3
UMT094-1282-3	-1282.51	49.4	31.72	0.05	15.26	0.32	2.76	0.24	99.75	74.3
UMT094-1282-4	-1282.51	49.71	31.6	0.03	15.2	0.3	2.88	0.27	99.99	73.3
UMT094-1282-5	-1282.51	49.84	31.7	0.03	15.19	0.32	2.94	0.17	100.19	73.3
UMT094-1282-6	-1282.51	49.78	31.45	0.03	14.84	0.29	3.03	0.23	99.65	72
UMT094-1282-7	-1282.51	56.55	26.82	0.02	9.45	0.25	6.3	0.22	99.61	44.8
UMT094-1285-1	-1285.12	51.3	30.44	0.03	13.62	0.3	3.64	0.39	99.72	65.9
UMT094-1285-2	-1285.12	53.23	28.98	0.02	11.9	0.25	4.59	0.5	99.47	57.2
UMT094-1285-3	-1285.12	51.65	30.23	0.03	13.39	0.27	3.78	0.42	99.77	64.6
UMT094-1285-4	-1285.12	50.61	30.77	0.06	14.11	0.26	3.31	0.42	99.54	68.5
UMT094-1285-5	-1285.12	51.16	30.54	0.03	13.91	0.34	3.51	0.44	99.93	66.9
UMT094-1285-6	-1285.12	51.14	30.58	0.04	13.75	0.36	3.66	0.3	99.83	66.3
UMT094-1285-7	-1285.12	54.81	28.19	0.02	10.88	0.27	5.32	0.44	99.93	51.7
UMT094-1289-1	-1289.62	47.81	32.8	0.03	16.31	0.43	2.09	0.15	99.62	80.5
UMT094-1289-2	-1289.62	47.26	33.09	0.02	16.58	0.38	1.95	0.13	99.41	81.8
UMT094-1289-3	-1289.62	47.37	33.16	0.01	16.83	0.32	1.92	0.09	99.7	82.5
UMT094-1289-4	-1289.62	48.41	32.2	0.02	15.8	0.44	2.34	0.21	99.42	77.9
UMT094-1289-5	-1289.62	47.77	32.57	0.02	16.24	0.45	2.17	0.17	99.39	79.7
UMT094-1289-6	-1289.62	47.83	32.47	0.03	16.05	0.4	2.29	0.12	99.19	78.9
UMT094-1289-7	-1289.62	48.04	32.18	0.03	15.8	0.47	2.32	0.23	99.07	77.9
UMT094-1291B-1	-1291.87	47.69	32.83	0.06	16.45	0.39	2.09	0.15	99.66	80.6
UMT094-1291B-2	-1291.87	46.53	33.68	0.03	17.37	0.33	1.6	0.09	99.63	85.3
UMT094-1291B-3	-1291.87	48.34	32.66	0.03	16.13	0.33	2.27	0.11	99.87	79.2
UMT094-1291B-4	-1291.87	46.41	33.55	0.02	17.49	0.3	1.62	0.08	99.47	85.2
UMT094-1291B-5	-1291.87	47.91	32.62	0.03	16.12	0.35	2.26	0.17	99.46	79
UMT094-1291B-6	-1291.87	47.43	33.13	0.03	16.67	0.35	2.02	0.1	99.73	81.5
UMT094-1291B-7	-1291.87	47.44	33.19	0.02	16.98	0.34	2.02	0.07	100.06	82
UMT094-1292A-2-1	-1292.1	49.62	31.89	0.03	15.38	0.41	2.76	0.21	100.3	74.6
UMT094-1292A-2-2	-1292.1	48.85	31.89	0.03	15.64	0.46	2.63	0.18	99.68	75.9
UMT094-1292A-2-3	-1292.1	48.98	31.71	0.03	15.59	0.48	2.6	0.17	99.56	76.1
UMT094-1292A-2-4	-1292.1	49.11	31.75	0.04	15.45	0.47	2.77	0.19	99.78	74.7
UMT094-1292A-2-5	-1292.1	48.35	31.99	0.05	16.04	0.54	2.39	0.19	99.55	77.9
UMT094-1292A-2-6	-1292.1	48.62	32.01	0.05	15.98	0.54	2.42	0.16	99.78	77.8
UMT094-1292A-2-7	-1292.1	48.36	32.22	0.04	15.95	0.51	2.48	0.17	99.73	77.3
UMT094-1296-1	-1295.78	49.3	31.8	0.04	15.31	0.37	2.73	0.17	99.72	74.9
UMT094-1296-2	-1295.78	49.38	31.77	0.04	15.34	0.31	2.73	0.18	99.75	74.8
UMT094-1296-3	-1295.78	49.27	31.7	0.04	15.53	0.38	2.69	0.19	99.8	75.3
UMT094-1296-4	-1295.78	49.28	31.76	0.04	15.52	0.36	2.66	0.18	99.8	75.5
UMT094-1296-5	-1295.78	48.35	32.12	0.04	16.13	0.37	2.29	0.15	99.45	78.9
UMT094-1296-6	-1295.78	49.23	31.74	0.04	15.37	0.33	2.8	0.2	99.71	74.3
UMT094-1296-7	-1295.78	49.32	31.67	0.04	15.34	0.35	2.73	0.18	99.63	74.8
UMT094-1300-1	-1300.38	49.82	31.46	0.05	15.05	0.35	2.83	0.23	99.79	73.6
UMT094-1300-2	-1300.38	49	31.87	0.05	15.68	0.35	2.58	0.17	99.7	76.3
UMT094-1300-3	-1300.38	49.06	31.73	0.03	15.67	0.26	2.66	0.19	99.6	75.7
UMT094-1300-4	-1300.38	49.07	31.81	0.05	15.51	0.34	2.64	0.18	99.6	75.7
UMT094-1300-5	-1300.38	49.69	31.66	0.04	15.19	0.32	2.81	0.21	99.92	74
UMT094-1300-6	-1300.38	50.04	31.17	0.04	14.84	0.37	3.05	0.23	99.74	71.9
UMT094-1300-7	-1300.38	49.16	31.69	0.04	15.33	0.34	2.7	0.21	99.47	74.9
UMT094-1311-1	-1311.83	49.25	31.52	0.04	15.24	0.3	2.77	0.21	99.33	74.3
UMT094-1311-2	-1311.83	49.39	31.42	0.04	15.09	0.31	2.83	0.24	99.32	73.6
UMT094-1311-3	-1311.83	51.4	30.03	0.03	13.4	0.29	3.66	0.36	99.17	65.5
UMT094-1311-4	-1311.83	49.2	31.71	0.02	15.34	0.25	2.69	0.16	99.37	75.2
UMT094-1311-5	-1311.83	50.44	30.84	0.03	14.39	0.31	3.2	0.27	99.48	70.2
UMT094-1311-6	-1311.83	51.31	30.5	0.04	13.84	0.32	3.63	0.24	99.88	66.9
UMT094-1311-7	-1311.83	50.06	31.39	0.02	14.9	0.31	3	0.25	99.93	72.2
UMT094-1319-1	-1319.89	51.3	30.5	0.03	13.91	0.27	3.44	0.36	99.81	67.6
UMT094-1319-2	-1319.89	49.63	31.52	0.03	15.4	0.26	2.82	0.26	99.92	74
UMT094-1319-3	-1319.89	49.23	32.28	0.02	15.69	0.3	2.49	0.18	100.19	76.9
UMT094-1319-4	-1319.89	49.14	31.78	0.04	15.29	0.29	2.65	0.22	99.41	75.1
UMT094-1319-5	-1319.89	52.1	30.03	0.03	13.14	0.23	3.93	0.4	99.86	63.4
UMT094-1319-6	-1319.89	48.28	32.43	0.02	15.86	0.29	2.45	0.14	99.47	77.5
UMT094-1319-7	-1319.89	49.6	31.26	0.01	15.12	0.23	2.17	1.24	99.63	73.7
UMT094-1325B-1	-1325.75	49.71	31.44	0.03	14.97	0.32	2.82	0.26	99.55	73.4
UMT094-1325B-2	-1325.75	49.52	31.68	0.03	15.34	0.38	2.77	0.23	99.95	74.4
UMT094-1325B-3	-1325.75	49.88	31.37	0.04	14.77	0.31	2.89	0.29	99.55	72.6
UMT094-1325B-4	-1325.75	51.57	30.3	0.04	13.45	0.37	3.54	0.43	99.7	66
UMT094-1325B-5	-1325.75	50.09	31.06	0.03	14.56	0.33	3.05	0.28	99.4	71.3
UMT094-1325B-6	-1325.75	50.87	30.76	0.03	14.4	0.25	3.31	0.29	99.91	69.4
UMT094-1325B-7	-1325.75	49.27	31.83	0.02	15.43	0.31	2.63	0.23	99.72	75.4
UMT094-1329-1	-1329.78	50.85	30.89	0.03	13.89	0.2	3.48	0.27	99.61	67.7
UMT094-1329-2	-1329.78	50	31.55	0.02	14.84	0.23	2.99	0.26	99.89	72.2
UMT094-1329-3	-1329.78	50.81	30.98	0.03	14.1	0.21	3.43	0.32	99.88	68.2
UMT094-1329-4	-1329.78	49.9	31.58	0.02	14.88	0.25	2.97	0.2	99.8	72.6
UMT094-1329-5	-1329.78	49.94	31.44	0.02	14.73	0.26	2.99	0.31	99.69	71.8
UMT094-1329-6	-1329.78	50.42	31.26	0.04	14.55	0.28	3.19	0.26	100	70.5
UMT094-1329-7	-1329.78	50.5	31.47	0.01	14.49	0.23	3.33	0.13	100.16	70.1
UMT094-1336-1	-1336.34	49.93	31.18	0.02	14.64	0.27	3.13	0.36	99.53	70.6
UMT094-1336-2	-1336.34	50.93	30.78	0.04	14.09	0.29	3.43	0.38	99.94	67.9
UMT094-1336-3	-1336.34	49.46	31.63	0.03	15.26	0.31	2.95	0.24	99.88	73.1
UMT094-1336-4	-1336.34	50.17	31.15	0.03	14.74	0.3	3.19	0.27	99.85	70.7
UMT094-1336-5	-1336.34	49.49	31.74	0.03	15.34	0.27	2.82	0.2	99.89	74.2
UMT094-1336-6	-1336.34	50.32	31.1	0.03	14.27	0.31	3.25	0.28	99.56	69.7
UMT094-1336-7	-1336.34	50.48	31.16	0.03	14.67	0.28	3.21	0.28	100.11	70.5
UMT094-1339-1	-1339.2	50.81	31.14	0.03	14.36	0.25	3.3	0.34	100.23	69.3
UMT094-1339-2	-1339.2	50.73	30.95	0.02	14.26	0.19	3.31	0.36	99.82	69
UMT094-1339-3	-1339.2	51.5	30.19	0.03	13.51	0.2	3.53	0.6	99.56	65.5
UMT094-1339-4	-1339.2	50.17	31.16	0.03	14.43	0.28	3.12	0.37	99.56	70.3
UMT094-1339-5	-1339.2	50.39	31.1	0.02	14.32	0.27	3.19	0.33	99.62	69.9
UMT094-1339-6	-1339.2	50.88	31.14	0.02	14.13	0.24	3.34	0.36	100.11	68.6
UMT094-1339-7	-1339.2	50.87	31	0.03	14.17	0.24	3.29	0.42	100.02	68.7
UMT094-1343-1	-1343.84	50.86	30.73	0.03	14	0.21	3.43	0.35	99.61	67.9
UMT094-1343-2	-1343.84	50.41	31.09	0.03	14.57	0.22	3.22	0.27	99.81	70.3
UMT094-1343-3	-1343.84	50.29	31.34	0.02	14.65	0.21	3.13	0.26	99.9	71
UMT094-1343-4	-1343.84	49.96	31.47	0.03	14.65	0.22	3.08	0.27	99.68	71.3
UMT094-1343-5	-1343.84	50.92	30.66	0.02	13.8	0.24	3.45	0.34	99.43	67.5
UMT094-1343-6	-1343.84	50.02	31.16	0.02	14.55	0.22	3.1	0.25	99.32	71.1
UMT094-1343-7	-1343.84	50.99	30.53	0.02	13.84	0.21	3.52	0.4	99.51	66.9
Detection limits (wt.%): SiO2: 0.024, Al2O3: 0.019, MgO: 0.009, CaO: 0.018, FeOt: 0.026, Na2O: 0.012 and K2O: 0.014.
TiO2, MnO, and SrO were also analyzed but are not included because values were below detection limits or below limits of quantification (3xLOD). Detection limits (wt.%): TiO2: 0.017, MnO: 0.026, SrO: 0.070.

## Sheet: T5 - Sr isotopes (in plag)
Strontium isotope stratigraphy through the Flatreef PGE-Ni-Cu mineralization at Turfspruit, northern limb of the Bushveld Igneous Complex…
Cédric C. Mayer · Pedro J. Jugo * · Matthew I. Leybourne · Danie F. Grobler · Alexandre Voinot
Table 5. Initial strontium isotope ratios from in-situ analyses of plagioclase (by LA-MC-ICP-MS)
Sample	Depth (m)	87Sr/86Sr	1s	87Rb/86Sr	1s	87Sr/86Sri	1s
UMT094-1096_R	-1096.33	0.70789	0.00023	0.00245	9e-05	0.70782	0.00023
UMT094-1096_C	-1096.33	0.70806	0.00023	0.00505	0.00018	0.70791	0.00023
UMT094-1096_R	-1096.33	0.70804	0.00023	0.00275	0.0001	0.70796	0.00023
UMT094-1096_C	-1096.33	0.70756	0.00023	0.00157	6e-05	0.70752	0.00023
UMT094-1096_C	-1096.33	0.7079	0.00023	0.00205	7e-05	0.70784	0.00023
UMT094-1096_R	-1096.33	0.70808	0.00023	0.00411	0.00015	0.70796	0.00023
UMT094-1111_R	-1110.89	0.70829	0.00023	0.00119	0.00011	0.70825	0.00023
UMT094-1111_C	-1110.89	0.70807	0.00023	0.00164	0.00016	0.70802	0.00023
UMT094-1111_R	-1110.89	0.70822	0.00023	0.0017	0.00016	0.70817	0.00023
UMT094-1111_C	-1110.89	0.70814	0.00023	0.00203	0.00019	0.70808	0.00023
UMT094-1111_R	-1110.89	0.70815	0.00023	0.0025	0.00024	0.70808	0.00023
UMT094-1111_C	-1110.89	0.70766	0.00023	0.00183	0.00017	0.7076	0.00023
UMT094-1111_C	-1110.89	0.70775	0.00023	0.00618	0.00059	0.70757	0.00023
UMT094-1135_W	-1135.16	0.70865	0.00029	0.00393	0.00027	0.70854	0.00029
UMT094-1135_C	-1135.16	0.70827	0.00029	0.00504	0.00035	0.70812	0.00029
UMT094-1135_R	-1135.16	0.70888	0.00029	0.00762	0.00053	0.70866	0.00029
UMT094-1135_R	-1135.16	0.70891	0.00029	0.01056	0.00073	0.7086	0.00029
UMT094-1135_C	-1135.16	0.7083	0.00029	0.00539	0.00037	0.70815	0.00029
UMT094-1135_R	-1135.16	0.70877	0.00029	0.0101	0.0007	0.70848	0.00029
UMT094-1135_R	-1135.16	0.70868	0.00029	0.0025	0.00017	0.70861	0.00029
UMT094-1165_C	-1165.42	0.70811	0.00023	0.01123	0.00106	0.70779	0.00023
UMT094-1165_R	-1165.42	0.70786	0.00023	0.00421	0.0004	0.70773	0.00023
UMT094-1165_C	-1165.42	0.70812	0.00023	0.0052	0.00049	0.70796	0.00023
UMT094-1165_R	-1165.42	0.70839	0.00023	0.00371	0.00035	0.70828	0.00023
UMT094-1165_R	-1165.42	0.70816	0.00023	0.01319	0.00125	0.70778	0.00023
UMT094-1165_R	-1165.42	0.70819	0.00023	0.008	0.00076	0.70796	0.00023
UMT094-1184_C	-1184.68	0.70802	0.00023	0.00596	0.00021	0.70784	0.00023
UMT094-1184_C	-1184.68	0.70805	0.00023	0.00747	0.00027	0.70784	0.00023
UMT094-1184_R	-1184.68	0.70795	0.00023	0.01037	0.00037	0.70765	0.00023
UMT094-1184_R	-1184.68	0.70775	0.00023	0.0102	0.00037	0.70745	0.00023
UMT094-1184_C	-1184.68	0.70739	0.00023	0.00522	0.00019	0.70723	0.00023
UMT094-1184_C	-1184.68	0.70776	0.00023	0.003	0.00011	0.70767	0.00023
UMT094-1184_R	-1184.68	0.70789	0.00023	0.00629	0.00023	0.7077	0.00023
UMT094-1213_R	-1213.25	0.70799	0.00023	0.00356	0.00013	0.70789	0.00023
UMT094-1213_C	-1213.25	0.70813	0.00023	0.00224	8e-05	0.70806	0.00023
UMT094-1213_C	-1213.25	0.70812	0.00023	0.00355	0.00013	0.70802	0.00023
UMT094-1213_R	-1213.25	0.70826	0.00023	0.00589	0.00021	0.70809	0.00023
UMT094-1213_C	-1213.25	0.70792	0.00023	0.00306	0.00011	0.70783	0.00023
UMT094-1213_C	-1213.25	0.70751	0.00023	0.00456	0.00016	0.70738	0.00023
UMT094-1213_C	-1213.25	0.70824	0.00023	0.00272	0.0001	0.70816	0.00023
UMT094-1218_W	-1218.19	0.70745	0.00022	0.00292	0.00019	0.70737	0.00022
UMT094-1218_C	-1218.19	0.7074	0.00022	0.00496	0.00032	0.70725	0.00022
UMT094-1218_C	-1218.19	0.70747	0.00022	0.00169	0.00011	0.70742	0.00022
UMT094-1218_R	-1218.19	0.70726	0.00022	0.00335	0.00022	0.70716	0.00022
UMT094-1218_C	-1218.19	0.7072	0.00022	0.0031	0.0002	0.70711	0.00022
UMT094-1218_W	-1218.19	0.70713	0.00022	0.00102	7e-05	0.7071	0.00022
UMT094-1226_R	-1226.5	0.70733	0.00023	0.00205	0.00019	0.70727	0.00023
UMT094-1226_C	-1226.5	0.70768	0.00023	0.00175	0.00017	0.70763	0.00023
UMT094-1226_R	-1226.5	0.7076	0.00023	0.00162	0.00015	0.70755	0.00023
UMT094-1226_C	-1226.5	0.70805	0.00023	0.00148	0.00014	0.708	0.00023
UMT094-1226_C	-1226.5	0.70766	0.00023	0.0029	0.00028	0.70758	0.00023
UMT094-1226_R	-1226.5	0.70682	0.00023	0.00129	0.00012	0.70678	0.00023
UMT094-1226_R	-1226.5	0.70757	0.00023	0.00068	6e-05	0.70755	0.00023
UMT094-1229_R	-1229.65	0.70759	0.00024	0.00422	0.00044	0.70747	0.00024
UMT094-1229_C	-1229.65	0.70814	0.00024	0.02378	0.00249	0.70745	0.00025
UMT094-1229_C	-1229.65	0.70755	0.00024	0.00083	9e-05	0.70753	0.00024
UMT094-1229_C	-1229.65	0.70821	0.00024	0.00331	0.00035	0.70811	0.00024
UMT094-1229_C	-1229.65	0.70822	0.00024	0.00702	0.00074	0.70802	0.00024
UMT094-1232_C	-1233.12	0.70799	0.00024	0.0019	0.0002	0.70794	0.00024
UMT094-1232_C	-1233.12	0.70744	0.00024	0.00067	7e-05	0.70742	0.00024
UMT094-1232_R	-1233.12	0.70748	0.00024	0.00049	5e-05	0.70746	0.00024
UMT094-1232_W	-1233.12	0.70758	0.00024	0.0045	0.00047	0.70745	0.00024
UMT094-1232_R	-1233.12	0.70758	0.00024	0.0012	0.00013	0.70754	0.00024
UMT094-1235_R	-1235.09	0.70767	0.00022	0.0032	0.00015	0.70758	0.00022
UMT094-1235_R	-1235.09	0.70738	0.00022	0.00134	6e-05	0.70734	0.00022
UMT094-1235_R	-1235.09	0.70782	0.00022	0.00211	0.0001	0.70776	0.00022
UMT094-1235_R	-1235.09	0.70767	0.00022	0.0022	0.0001	0.7076	0.00022
UMT094-1235_R	-1235.09	0.70759	0.00022	0.00119	6e-05	0.70756	0.00022
UMT094-1235_C	-1235.09	0.70758	0.00022	0.00319	0.00015	0.70749	0.00022
UMT094-1235_C	-1235.09	0.70771	0.00022	0.0035	0.00016	0.70761	0.00022
UMT094-1238_R	-1238.78	0.70756	0.00022	0.00418	0.00027	0.70744	0.00022
UMT094-1238_R	-1238.78	0.70727	0.00022	0.0014	9e-05	0.70722	0.00022
UMT094-1238_R	-1238.78	0.70694	0.00022	0.00129	8e-05	0.7069	0.00022
UMT094-1238_W	-1238.78	0.70702	0.00022	0.00103	7e-05	0.70699	0.00022
UMT094-1238_W	-1238.78	0.70764	0.00022	0.00202	0.00013	0.70758	0.00022
UMT094-1238_C	-1238.78	0.70727	0.00022	0.00175	0.00011	0.70722	0.00022
UMT094-1238_W	-1238.78	0.70746	0.00022	0.00155	0.0001	0.70742	0.00022
UMT094-1245_R	-1245.39	0.70837	0.00022	0.00095	5e-05	0.70834	0.00022
UMT094-1245_R	-1245.39	0.70832	0.00022	0.00076	4e-05	0.7083	0.00022
UMT094-1245_W	-1245.39	0.70828	0.00022	0.00703	0.00039	0.70808	0.00022
UMT094-1245_C	-1245.39	0.70838	0.00022	0.00351	0.0002	0.70827	0.00022
UMT094-1247_R	-1247.23	0.70814	0.00022	0.00277	0.00013	0.70806	0.00022
UMT094-1247_R	-1247.23	0.70841	0.00022	0.00673	0.00031	0.70821	0.00022
UMT094-1247_R	-1247.23	0.7081	0.00022	0.00594	0.00028	0.70793	0.00022
UMT094-1247_R	-1247.23	0.70803	0.00022	0.00157	7e-05	0.70799	0.00022
UMT094-1247_W	-1247.23	0.70795	0.00022	0.00089	4e-05	0.70792	0.00022
UMT094-1247_C	-1247.23	0.70803	0.00022	0.00308	0.00014	0.70794	0.00022
UMT094-1247_W	-1247.23	0.70793	0.00022	0.0013	6e-05	0.70789	0.00022
UMT094-1252_C	-1252.22	0.70832	0.00024	0.00346	0.00036	0.70822	0.00024
UMT094-1252_C	-1252.22	0.70858	0.00024	0.00203	0.00021	0.70852	0.00024
UMT094-1252_C	-1252.22	0.7079	0.00024	0.00114	0.00012	0.70786	0.00024
UMT094-1252_C	-1252.22	0.70859	0.00024	0.00093	0.0001	0.70856	0.00024
UMT094-1252_C	-1252.22	0.70789	0.00024	0.00106	0.00011	0.70786	0.00024
UMT094-1252_C	-1252.22	0.70778	0.00024	0.00146	0.00015	0.70774	0.00024
UMT094-1253_W	-1253.56	0.70918	0.00022	0.01012	0.00057	0.70888	0.00022
UMT094-1253_W	-1253.56	0.70881	0.00022	0.0025	0.00014	0.70873	0.00022
UMT094-1253_C	-1253.56	0.70856	0.00022	0.00192	0.00011	0.70851	0.00022
UMT094-1253_W	-1253.56	0.70803	0.00022	0.00045	3e-05	0.70802	0.00022
UMT094-1253_R	-1253.56	0.70817	0.00022	0.00105	6e-05	0.70814	0.00022
UMT094-1253_C	-1253.56	0.7085	0.00022	0.00135	8e-05	0.70846	0.00022
UMT094-1253_R	-1253.56	0.70837	0.00022	0.00099	6e-05	0.70834	0.00022
UMT094-1256_R	-1256.18	0.70867	0.00026	0.00344	0.00021	0.70857	0.00026
UMT094-1256_W	-1256.18	0.70818	0.00026	0.004	0.00025	0.70806	0.00026
UMT094-1256_W	-1256.18	0.7088	0.00026	0.00433	0.00027	0.70867	0.00026
UMT094-1256_W	-1256.18	0.70839	0.00026	0.00404	0.00025	0.70827	0.00026
UMT094-1256_W	-1256.18	0.70854	0.00026	0.00514	0.00032	0.70839	0.00026
UMT094-1256_C	-1256.18	0.70888	0.00026	0.00517	0.00032	0.70873	0.00026
UMT094-1256_W	-1256.18	0.70865	0.00026	0.00689	0.00042	0.70845	0.00026
UMT094-1260_R	-1260.88	0.70938	0.00029	0.005	0.00035	0.70924	0.00029
UMT094-1260_R	-1260.88	0.70885	0.00029	0.00579	0.0004	0.70868	0.00029
UMT094-1260_C	-1260.88	0.70924	0.00029	0.00139	0.0001	0.7092	0.00029
UMT094-1260_C	-1260.88	0.70893	0.00029	0.00335	0.00023	0.70883	0.00029
UMT094-1260_C	-1260.88	0.709	0.00029	0.00668	0.00046	0.70881	0.00029
UMT094-1260_C	-1260.88	0.70916	0.00029	0.00938	0.00065	0.70888	0.00029
UMT094-1260_R	-1260.88	0.70896	0.00029	0.00869	0.0006	0.70871	0.00029
UMT094-1265_C	-1265.68	0.70859	0.00026	0.00189	0.00012	0.70854	0.00026
UMT094-1265_C	-1265.68	0.70863	0.00026	0.00771	0.00047	0.70841	0.00026
UMT094-1265_C	-1265.68	0.70947	0.00026	0.01945	0.0012	0.7089	0.00026
UMT094-1265_C	-1265.68	0.7089	0.00026	0.00478	0.00029	0.70876	0.00026
UMT094-1265_C	-1265.68	0.70844	0.00026	0.0023	0.00014	0.70837	0.00026
UMT094-1265_R	-1265.68	0.70903	0.00026	0.00354	0.00022	0.70893	0.00026
UMT094-1265_R	-1265.68	0.70848	0.00026	0.00315	0.00019	0.70839	0.00026
UMT094-1273_C	-1213.25	0.70774	0.00023	0.00568	0.0002	0.70758	0.00023
UMT094-1273_C	-1272.95	0.70784	0.00023	0.00083	3e-05	0.70781	0.00023
UMT094-1273_R	-1272.95	0.70772	0.00023	0.00099	4e-05	0.70769	0.00023
UMT094-1273_C	-1272.95	0.70776	0.00023	0.00065	2e-05	0.70774	0.00023
UMT094-1273_C	-1272.95	0.70779	0.00023	0.00086	3e-05	0.70777	0.00023
UMT094-1273_R	-1272.95	0.70776	0.00023	0.0007	3e-05	0.70774	0.00023
UMT094-1273_C	-1272.95	0.70789	0.00023	0.00138	5e-05	0.70785	0.00023
UMT094-1277_C	-1276.94	0.70741	0.00022	0.00305	0.0002	0.70732	0.00022
UMT094-1277_C	-1276.94	0.70754	0.00022	0.00124	8e-05	0.7075	0.00022
UMT094-1277_C	-1276.94	0.70789	0.00022	0.01034	0.00066	0.70759	0.00023
UMT094-1277_W	-1276.94	0.70758	0.00022	0.00538	0.00035	0.70742	0.00022
UMT094-1277_R	-1276.94	0.70767	0.00022	0.0034	0.00022	0.70757	0.00022
UMT094-1285_C	-1285.12	0.70799	0.00018	0.013	0.00075	0.70762	0.00018
UMT094-1285_C	-1285.12	0.70784	0.00018	0.01157	0.00067	0.7075	0.00018
UMT094-1285_C	-1285.12	0.708	0.00018	0.00868	0.0005	0.70775	0.00018
UMT094-1285_C	-1285.12	0.70775	0.00018	0.01002	0.00058	0.70746	0.00018
UMT094-1285_C	-1285.12	0.70769	0.00018	0.01381	0.00079	0.70729	0.00018
UMT094-1285_C	-1285.12	0.70791	0.00018	0.01993	0.00115	0.70734	0.00018
UMT094-1285_C	-1285.12	0.70782	0.00018	0.01273	0.00073	0.70745	0.00018
UMT094-1286_C	-1286.03	0.70737	0.00022	0.00815	0.00052	0.70714	0.00022
UMT094-1286_C	-1286.03	0.70748	0.00022	0.01994	0.00128	0.7069	0.00023
UMT094-1286_R	-1286.03	0.70788	0.00022	0.01512	0.00097	0.70744	0.00023
UMT094-1286_R	-1286.03	0.70795	0.00022	0.02027	0.0013	0.70736	0.00023
UMT094-1291_C	-1291.87	0.70624	0.00026	0.00217	0.00013	0.70617	0.00026
UMT094-1291_R	-1291.87	0.7063	0.00026	0.00058	4e-05	0.70629	0.00026
UMT094-1291_R	-1291.87	0.70625	0.00026	0.00181	0.00011	0.7062	0.00026
UMT094-1291_C	-1291.87	0.70633	0.00026	0.00061	4e-05	0.70631	0.00026
UMT094-1291_R	-1291.87	0.70603	0.00026	0.00104	6e-05	0.706	0.00026
UMT094-1291_R	-1291.87	0.70619	0.00026	0.00184	0.00011	0.70614	0.00026
UMT094-1291_R	-1291.87	0.70615	0.00026	0.0034	0.00021	0.70605	0.00026
UMT094-1292_C	-1292.1	0.70656	0.00018	0.00659	0.00038	0.70637	0.00018
UMT094-1292_C	-1292.1	0.70653	0.00018	0.00874	0.0005	0.70628	0.00018
UMT094-1292_C	-1292.1	0.70641	0.00018	0.00843	0.00048	0.70617	0.00018
UMT094-1292_R	-1292.1	0.70649	0.00018	0.00862	0.0005	0.70624	0.00018
UMT094-1292_C	-1292.1	0.70661	0.00018	0.0083	0.00048	0.70637	0.00018
UMT094-1292_R	-1292.1	0.70627	0.00018	0.00842	0.00048	0.70603	0.00018
UMT094-1292_R	-1292.1	0.70634	0.00018	0.00752	0.00043	0.70612	0.00018
UMT094-1294_C	-1294.07	0.70614	0.00017	0.00381	0.0003	0.70603	0.00017
UMT094-1294_C	-1294.07	0.70657	0.00017	0.00396	0.00031	0.70645	0.00017
UMT094-1294_C	-1294.07	0.70633	0.00017	0.00278	0.00022	0.70625	0.00017
UMT094-1294_C	-1294.07	0.70647	0.00017	0.00305	0.00024	0.70638	0.00017
UMT094-1294_R	-1294.07	0.70653	0.00017	0.00447	0.00035	0.7064	0.00017
UMT094-1294_C	-1294.07	0.70586	0.00017	0.00389	0.0003	0.70575	0.00017
UMT094-1294_C	-1294.07	0.70631	0.00017	0.00356	0.00028	0.7062	0.00017
UMT094-1296_R	-1295.92	0.70639	0.00022	0.00193	0.00011	0.70633	0.00022
UMT094-1296_C	-1295.92	0.70634	0.00022	0.00136	8e-05	0.70631	0.00022
UMT094-1296_C	-1295.92	0.70632	0.00022	0.00326	0.00018	0.70623	0.00022
UMT094-1296_W	-1295.92	0.70615	0.00022	0.00202	0.00011	0.70609	0.00022
UMT094-1296_W	-1295.92	0.7064	0.00022	0.0009	5e-05	0.70637	0.00022
UMT094-1296_W	-1295.92	0.70606	0.00022	0.00111	6e-05	0.70603	0.00022
UMT094-1300_C	-1300.38	0.70669	0.00026	0.00995	0.00061	0.7064	0.00026
UMT094-1300_R	-1300.38	0.7068	0.00026	0.00784	0.00048	0.70657	0.00026
UMT094-1300_C	-1300.38	0.70667	0.00026	0.00939	0.00058	0.7064	0.00026
UMT094-1300_C	-1300.38	0.70677	0.00026	0.00622	0.00038	0.70659	0.00026
UMT094-1300_C	-1300.38	0.70709	0.00026	0.00792	0.00049	0.70686	0.00026
UMT094-1300_C	-1300.38	0.70692	0.00026	0.00886	0.00055	0.70666	0.00026
UMT094-1300_C	-1300.38	0.70642	0.00026	0.00883	0.00054	0.70617	0.00026
UMT094-1311_C	-1311.83	0.7068	0.00024	0.00378	0.00033	0.70669	0.00024
UMT094-1311_C	-1311.83	0.70675	0.00024	0.00418	0.00037	0.70663	0.00024
UMT094-1311_C	-1311.83	0.70653	0.00024	0.00985	0.00087	0.70624	0.00024
UMT094-1311_C	-1311.83	0.70687	0.00024	0.00811	0.00072	0.70663	0.00024
UMT094-1311_W	-1311.83	0.70679	0.00024	0.00525	0.00046	0.70663	0.00024
UMT094-1311_C	-1311.83	0.70652	0.00024	0.0077	0.00068	0.70629	0.00024
UMT094-1311_C	-1311.83	0.70688	0.00024	0.00964	0.00085	0.7066	0.00024
UMT094-1311_R	-1311.83	0.70611	0.00024	0.0067	0.00059	0.70592	0.00024
UMT094-1311_R	-1311.83	0.70639	0.00024	0.00422	0.00037	0.70627	0.00024
UMT094-1314_C	-1314.61	0.70609	0.00017	0.00242	0.00019	0.70602	0.00017
UMT094-1314_R	-1314.61	0.70657	0.00017	0.0033	0.00026	0.70648	0.00017
UMT094-1314_C	-1314.61	0.70662	0.00017	0.00346	0.00027	0.70652	0.00017
UMT094-1314_R	-1314.61	0.70652	0.00017	0.00426	0.00033	0.7064	0.00017
UMT094-1314_R	-1314.61	0.70673	0.00017	0.00525	0.00041	0.70658	0.00017
UMT094-1314_C	-1314.61	0.70677	0.00017	0.00627	0.00049	0.70658	0.00018
UMT094-1314_C	-1314.61	0.70661	0.00017	0.00577	0.00045	0.70644	0.00017
UMT094-1319_R	-1320.02	0.70676	0.00022	0.00215	0.00012	0.7067	0.00022
UMT094-1319_R	-1320.02	0.70647	0.00022	0.00338	0.00019	0.70637	0.00022
UMT094-1319_R	-1320.02	0.70673	0.00022	0.00479	0.00027	0.70659	0.00022
UMT094-1319_C	-1320.02	0.70653	0.00022	0.005	0.00028	0.70638	0.00022
UMT094-1319_C	-1320.02	0.70671	0.00022	0.00541	0.0003	0.70655	0.00022
UMT094-1319_C	-1320.02	0.70634	0.00022	0.00474	0.00027	0.7062	0.00022
UMT094-1322_C	-1322.65	0.70664	0.00022	0.00467	0.00022	0.7065	0.00022
UMT094-1322_C	-1322.65	0.70662	0.00022	0.00428	0.0002	0.7065	0.00022
UMT094-1322_R	-1322.65	0.70676	0.00022	0.0091	0.00042	0.70649	0.00022
UMT094-1322_C	-1322.65	0.7064	0.00022	0.00429	0.0002	0.70628	0.00022
UMT094-1322_C	-1322.65	0.70663	0.00022	0.00842	0.00039	0.70638	0.00022
UMT094-1322_R	-1322.65	0.70637	0.00022	0.00461	0.00021	0.70624	0.00022
UMT094-1322_C	-1322.65	0.70629	0.00022	0.0059	0.00027	0.70612	0.00022
UMT094-1327_C	-1327.94	0.70683	0.00028	0.00321	0.00022	0.70674	0.00028
UMT094-1327_W	-1327.94	0.70705	0.00028	0.00531	0.00037	0.70689	0.00028
UMT094-1327_C	-1327.94	0.70682	0.00028	0.00439	0.0003	0.70669	0.00028
UMT094-1327_C	-1327.94	0.7066	0.00028	0.00645	0.00045	0.70641	0.00028
UMT094-1327_C	-1327.94	0.7068	0.00028	0.00206	0.00014	0.70674	0.00028
UMT094-1327_R	-1327.94	0.70655	0.00028	0.00137	0.0001	0.70651	0.00028
UMT094-1327_C	-1327.94	0.70678	0.00028	0.00312	0.00022	0.70669	0.00028
UMT094-1331_R	-1331.59	0.70627	0.00022	0.00308	0.00014	0.70618	0.00022
UMT094-1331_C	-1331.59	0.70653	0.00022	0.00346	0.00016	0.70643	0.00022
UMT094-1331_C	-1331.59	0.70644	0.00022	0.00285	0.00013	0.70635	0.00022
UMT094-1331_R	-1331.59	0.70624	0.00022	0.00582	0.00027	0.70607	0.00022
UMT094-1331_C	-1331.59	0.70658	0.00022	0.00692	0.00032	0.70637	0.00022
UMT094-1331_C	-1331.59	0.70645	0.00022	0.00909	0.00042	0.70618	0.00022
UMT094-1331_C	-1331.59	0.70618	0.00022	0.00424	0.0002	0.70606	0.00022
UMT094-1336_C	-1336.34	0.70684	0.00017	0.01165	0.00091	0.7065	0.00018
UMT094-1336_R	-1336.34	0.70677	0.00017	0.00557	0.00043	0.7066	0.00017
UMT094-1336_C	-1336.34	0.70661	0.00017	0.00298	0.00023	0.70653	0.00017
UMT094-1336_R	-1336.34	0.70692	0.00017	0.00694	0.00054	0.70672	0.00018
UMT094-1336_C	-1336.34	0.7065	0.00017	0.00429	0.00033	0.70638	0.00017
UMT094-1336_C	-1336.34	0.70684	0.00017	0.01117	0.00087	0.70651	0.00018
UMT094-1336_R	-1336.34	0.70703	0.00017	0.00831	0.00065	0.70678	0.00018
UMT094-1339_R	-1339.2	0.70638	0.00024	0.0092	0.00097	0.70611	0.00024
UMT094-1339_R	-1339.2	0.70718	0.00024	0.01418	0.00149	0.70677	0.00024
UMT094-1339_C	-1339.2	0.7067	0.00024	0.00403	0.00042	0.70658	0.00024
UMT094-1339_W	-1339.2	0.70641	0.00024	0.00409	0.00043	0.70629	0.00024
UMT094-1339_C	-1339.2	0.70624	0.00024	0.00563	0.00059	0.70608	0.00024
UMT094-1343_W	-1343.84	0.70611	0.00023	0.00655	0.00062	0.70592	0.00023
UMT094-1343_R	-1343.84	0.70639	0.00023	0.00354	0.00034	0.70629	0.00023
UMT094-1343_W	-1343.84	0.70626	0.00023	0.00665	0.00063	0.70607	0.00023
UMT094-1343_W	-1343.84	0.70649	0.00023	0.00539	0.00051	0.70633	0.00023
UMT094-1343_C	-1343.84	0.70614	0.00023	0.00281	0.00027	0.70606	0.00023
UMT094-1343_C	-1343.84	0.70638	0.00023	0.0051	0.00048	0.70623	0.00023
UMT094-1343_R	-1343.84	0.70626	0.00023	0.00503	0.00048	0.70611	0.00023
C = core, R = rim, W = whole plagioclase (grain too small for core or rim analysis)
